# Supplementary material for: Documenting the immune response in patients with COVID-19-induced acute respiratory distress syndrome
Source: Front Cell Dev Biol. 2023 Jun 9;11:1207960. doi: 10.3389/fcell.2023.1207960 (PMC10288867; doi:10.3389/fcell.2023.1207960)
Supplement: Supplementary file 1 [file Table2.XLSX]

## Sheet: MetaData_ann
Supplementary Table 2. Number of cells used for analysis in this study
seurat_clusters	cells	orig.ident	nCount_RNA	nFeature_RNA	Sample	Group	percent.mt	nCount_SCT	nFeature_SCT	SCT_snn_res.1
17	A2_CELL1_N1	A2	2413	1062	A2	ARDS	0.745959	2413	1062	17
2	A2_CELL2_N1	A2	1480	650	A2	ARDS	1.41892	2058	652	2
10	A2_CELL3_N1	A2	1592	668	A2	ARDS	1.06784	2103	668	10
18	A2_CELL4_N2	A2	10670	3070	A2	ARDS	1.92127	2785	1488	18
4	A2_CELL5_N1	A2	2405	944	A2	ARDS	1.2474	2404	943	4
10	A2_CELL6_N1	A2	1410	624	A2	ARDS	0.567376	2039	628	10
10	A2_CELL7_N2	A2	4370	1504	A2	ARDS	1.0984	2885	1486	10
8	A2_CELL8_N1	A2	1421	710	A2	ARDS	0.422238	2006	718	8
18	A2_CELL9_N1	A2	4445	1599	A2	ARDS	2.90214	2950	1568	18
4	A2_CELL10_N1	A2	2341	931	A2	ARDS	0.854336	2343	931	4
17	A2_CELL11_N2	A2	8150	2680	A2	ARDS	1.33742	2571	1412	17
10	A2_CELL12_N1	A2	1905	838	A2	ARDS	0.367454	2156	838	10
10	A2_CELL13_N2	A2	10392	2878	A2	ARDS	2.60778	2743	1394	10
4	A2_CELL14_N1	A2	1603	681	A2	ARDS	1.18528	2096	681	4
17	A2_CELL15_N1	A2	11741	3302	A2	ARDS	2.24001	2780	1600	17
11	A2_CELL16_N2	A2	4455	1700	A2	ARDS	2.0202	2941	1667	11
18	A2_CELL17_N1	A2	4583	1610	A2	ARDS	1.92014	2956	1565	18
15	A2_CELL18_N2	A2	3841	1372	A2	ARDS	1.6402	2752	1367	15
9	A2_CELL19_N1	A2	1488	642	A2	ARDS	1.81452	2033	644	9
18	A2_CELL20_N3	A2	12119	3179	A2	ARDS	2.23616	2732	1347	18
10	A2_CELL21_N2	A2	3979	1480	A2	ARDS	1.10581	2795	1474	10
7	A2_CELL22_N2	A2	3130	1246	A2	ARDS	0.958466	2696	1246	7
15	A2_CELL23_N2	A2	4094	1511	A2	ARDS	1.80752	2840	1500	15
10	A2_CELL24_N2	A2	6439	2305	A2	ARDS	1.18031	2567	1375	10
4	A2_CELL25_N2	A2	4640	1580	A2	ARDS	1.16379	2954	1525	4
10	A2_CELL26_N2	A2	4177	1490	A2	ARDS	0.598516	2846	1474	10
9	A2_CELL27_N2	A2	3511	1326	A2	ARDS	1.90829	2777	1324	9
17	A2_CELL28_N2	A2	6057	2090	A2	ARDS	1.66749	2653	1399	17
10	A2_CELL29_N1	A2	2056	888	A2	ARDS	1.16732	2197	888	10
10	A2_CELL30_N1	A2	1818	827	A2	ARDS	0.715072	2121	827	10
8	A2_CELL31_N2	A2	3059	1253	A2	ARDS	0.392285	2700	1253	8
2	A2_CELL32_N1	A2	2182	922	A2	ARDS	1.87901	2249	922	2
12	A2_CELL33_N1	A2	1180	654	A2	ARDS	0.59322	2033	693	12
12	A2_CELL34_N2	A2	2346	1199	A2	ARDS	0.468883	2348	1199	12
29	A2_CELL35_N2	A2	2324	335	A2	ARDS	0.0430293	2355	335	29
4	A2_CELL36_N1	A2	2085	910	A2	ARDS	0.911271	2202	910	4
10	A2_CELL38_N2	A2	2903	1134	A2	ARDS	1.10231	2654	1134	10
4	A2_CELL39_N2	A2	3883	1329	A2	ARDS	0.772599	2764	1323	4
18	A2_CELL40_N2	A2	7015	2213	A2	ARDS	1.46828	2574	1222	18
18	A2_CELL41_N2	A2	3309	1066	A2	ARDS	1.1786	2747	1059	18
2	A2_CELL42_N2	A2	4303	1761	A2	ARDS	1.16198	2927	1743	2
4	A2_CELL43_N2	A2	2748	1232	A2	ARDS	1.05531	2627	1232	4
18	A2_CELL44_N2	A2	10639	3001	A2	ARDS	2.23705	2766	1432	18
18	A2_CELL45_N3	A2	10281	3058	A2	ARDS	1.91616	2750	1398	18
4	A2_CELL46_N1	A2	2345	1237	A2	ARDS	0.852878	2347	1237	4
10	A2_CELL47_N2	A2	4114	1480	A2	ARDS	1.14244	2839	1470	10
10	A2_CELL49_N2	A2	3360	1253	A2	ARDS	1.07143	2758	1251	10
10	A2_CELL50_N1	A2	1596	709	A2	ARDS	0.250627	2095	710	10
15	A2_CELL51_N2	A2	2897	1117	A2	ARDS	1.79496	2645	1117	15
10	A2_CELL52_N1	A2	1210	579	A2	ARDS	0.661157	2088	591	10
10	A2_CELL53_N1	A2	1419	681	A2	ARDS	1.47992	2034	683	10
6	A2_CELL54_N1	A2	2163	1155	A2	ARDS	0.87841	2224	1155	6
4	A2_CELL56_N2	A2	2212	1032	A2	ARDS	0.406872	2258	1032	4
4	A2_CELL57_N2	A2	5181	1904	A2	ARDS	0.714148	3029	1705	4
17	A2_CELL58_N2	A2	13775	3288	A2	ARDS	1.89474	2719	1368	17
10	A2_CELL59_N2	A2	3844	1389	A2	ARDS	0.546306	2758	1383	10
2	A2_CELL60_N2	A2	6357	2370	A2	ARDS	1.74611	2519	1406	2
18	A2_CELL61_N2	A2	2412	957	A2	ARDS	1.03648	2412	957	18
4	A2_CELL62_N1	A2	1275	590	A2	ARDS	1.41176	2073	595	4
17	A2_CELL63_N1	A2	5990	2086	A2	ARDS	1.61937	2754	1482	17
10	A2_CELL64_N1	A2	1458	717	A2	ARDS	0.960219	2020	718	10
4	A2_CELL65_N2	A2	2744	998	A2	ARDS	1.27551	2577	998	4
2	A2_CELL66_N3	A2	5044	1965	A2	ARDS	1.40761	3043	1820	2
9	A2_CELL67_N2	A2	5111	1675	A2	ARDS	1.74134	2980	1525	9
10	A2_CELL68_N2	A2	2980	1107	A2	ARDS	0.738255	2659	1107	10
9	A2_CELL69_N2	A2	2924	1196	A2	ARDS	1.43639	2661	1196	9
1	A2_CELL70_N2	A2	5343	1972	A2	ARDS	4.24855	3088	1773	1
15	A2_CELL71_N2	A2	2814	1226	A2	ARDS	1.24378	2639	1224	15
10	A2_CELL72_N2	A2	3875	1368	A2	ARDS	1.10968	2756	1357	10
4	A2_CELL73_N2	A2	7721	2368	A2	ARDS	2.00751	2581	1167	4
10	A2_CELL74_N2	A2	3206	1157	A2	ARDS	0.717405	2706	1156	10
10	A2_CELL75_N2	A2	7337	2190	A2	ARDS	1.30844	2533	1146	10
22	A2_CELL76_N2	A2	4621	1512	A2	ARDS	0.605929	2998	1470	22
9	A2_CELL77_N2	A2	2670	1111	A2	ARDS	2.54682	2567	1111	9
4	A2_CELL79_N2	A2	4147	1528	A2	ARDS	2.0979	2889	1519	4
10	A2_CELL80_N2	A2	5836	1776	A2	ARDS	0.788211	2821	1352	10
9	A2_CELL81_N1	A2	1721	718	A2	ARDS	1.68507	2138	718	9
4	A2_CELL82_N2	A2	4639	1551	A2	ARDS	0.94848	2957	1500	4
10	A2_CELL83_N2	A2	2966	1090	A2	ARDS	0.977748	2654	1090	10
5	A2_CELL84_N2	A2	4590	1729	A2	ARDS	1.72113	2969	1689	5
29	A2_CELL85_N3	A2	6573	504	A2	ARDS	0.349916	3190	292	29
6	A2_CELL86_N2	A2	2958	1121	A2	ARDS	1.25085	2664	1121	6
17	A2_CELL87_N2	A2	6748	2148	A2	ARDS	2.41553	2531	1245	17
29	A2_CELL88_N2	A2	5134	420	A2	ARDS	0.077912	3102	381	29
4	A2_CELL89_N1	A2	6076	1985	A2	ARDS	1.39895	2719	1373	4
4	A2_CELL90_N2	A2	3810	1258	A2	ARDS	1.31234	2762	1254	4
10	A2_CELL91_N2	A2	3012	1170	A2	ARDS	1.22842	2679	1170	10
0	A2_CELL92_N2	A2	3986	1706	A2	ARDS	1.20421	2816	1703	0
8	A2_CELL93_N2	A2	3342	1466	A2	ARDS	0.658288	2808	1462	8
10	A2_CELL95_N2	A2	2805	1261	A2	ARDS	1.06952	2647	1261	10
26	A2_CELL96_N2	A2	15162	3373	A2	ARDS	1.78077	2832	1248	26
10	A2_CELL97_N2	A2	3642	1360	A2	ARDS	0.658979	2717	1358	10
4	A2_CELL98_N1	A2	1221	537	A2	ARDS	0.982801	2094	544	4
10	A2_CELL99_N2	A2	3895	1433	A2	ARDS	1.12965	2766	1429	10
10	A2_CELL100_N1	A2	1529	636	A2	ARDS	0.654022	2060	638	10
29	A2_CELL101_N3	A2	5302	383	A2	ARDS	0.0565824	3110	324	29
4	A2_CELL102_N1	A2	1897	839	A2	ARDS	0.579863	2144	839	4
9	A2_CELL103_N2	A2	2042	977	A2	ARDS	3.52595	2162	977	9
10	A2_CELL104_N2	A2	5219	1597	A2	ARDS	0.862234	2962	1441	10
4	A2_CELL105_N1	A2	2095	889	A2	ARDS	0.71599	2205	889	4
11	A2_CELL106_N2	A2	2219	994	A2	ARDS	1.44209	2266	994	11
2	A2_CELL107_N2	A2	2389	1118	A2	ARDS	1.67434	2389	1118	2
7	A2_CELL108_N2	A2	3823	1462	A2	ARDS	1.20324	2728	1457	7
10	A2_CELL109_N2	A2	3851	1337	A2	ARDS	0.882888	2746	1332	10
18	A2_CELL110_N2	A2	5409	1548	A2	ARDS	1.01682	3162	1385	18
18	A2_CELL111_N2	A2	9814	3010	A2	ARDS	1.8443	2716	1487	18
17	A2_CELL112_N2	A2	6854	2164	A2	ARDS	0.992121	2514	1209	17
10	A2_CELL113_N1	A2	1365	640	A2	ARDS	0.659341	2066	645	10
4	A2_CELL114_N2	A2	3251	1265	A2	ARDS	2.24546	2755	1265	4
4	A2_CELL115_N2	A2	2538	1119	A2	ARDS	1.53664	2501	1119	4
10	A2_CELL116_N2	A2	3736	1456	A2	ARDS	0.347966	2724	1451	10
17	A2_CELL117_N2	A2	13205	3507	A2	ARDS	1.79477	2747	1522	17
4	A2_CELL118_N2	A2	2833	1318	A2	ARDS	1.58842	2661	1318	4
18	A2_CELL119_N2	A2	12442	3333	A2	ARDS	2.05755	2842	1528	18
0	A2_CELL120_N2	A2	4486	1740	A2	ARDS	1.51583	2959	1716	0
4	A2_CELL121_N2	A2	4267	1517	A2	ARDS	1.24209	2874	1505	4
4	A2_CELL122_N2	A2	4347	1539	A2	ARDS	0.690131	2887	1520	4
3	A2_CELL123_N2	A2	2972	1151	A2	ARDS	1.74966	2663	1151	3
17	A2_CELL124_N1	A2	1212	607	A2	ARDS	0.577558	2143	617	17
17	A2_CELL125_N1	A2	1888	847	A2	ARDS	1.27119	2163	847	17
18	A2_CELL126_N2	A2	6047	2212	A2	ARDS	2.13329	2722	1467	18
17	A2_CELL127_N2	A2	6970	2253	A2	ARDS	1.66428	2490	1200	17
18	A2_CELL128_N2	A2	11265	3168	A2	ARDS	1.97958	2784	1499	18
2	A2_CELL129_N2	A2	2699	1061	A2	ARDS	1.81549	2569	1061	2
17	A2_CELL130_N3	A2	6780	2319	A2	ARDS	2.58112	2476	1258	17
18	A2_CELL131_N2	A2	11334	2687	A2	ARDS	0.573496	3425	1560	18
0	A2_CELL132_N2	A2	2334	1053	A2	ARDS	2.65638	2338	1053	0
10	A2_CELL133_N1	A2	2074	856	A2	ARDS	1.01254	2203	856	10
4	A2_CELL134_N1	A2	1606	712	A2	ARDS	0.871731	2106	713	4
18	A2_CELL135_N2	A2	9200	2868	A2	ARDS	2.02174	2715	1435	18
18	A2_CELL137_N2	A2	6136	1935	A2	ARDS	1.67862	2708	1252	18
10	A2_CELL138_N1	A2	1652	839	A2	ARDS	0.726392	2096	839	10
10	A2_CELL139_N2	A2	3701	1369	A2	ARDS	1.16185	2712	1368	10
12	A2_CELL140_N1	A2	1613	821	A2	ARDS	0.309981	2071	827	12
18	A2_CELL141_N2	A2	12343	3209	A2	ARDS	2.52775	2791	1430	18
10	A2_CELL142_N2	A2	2894	1143	A2	ARDS	0.967519	2634	1143	10
18	A2_CELL143_N2	A2	5850	1741	A2	ARDS	2.05128	2826	1284	18
9	A2_CELL144_N2	A2	6035	2123	A2	ARDS	1.92212	2725	1446	9
17	A2_CELL145_N2	A2	10805	3023	A2	ARDS	1.31421	2779	1534	17
8	A2_CELL146_N2	A2	2327	1058	A2	ARDS	0.429738	2334	1058	8
2	A2_CELL147_N1	A2	1161	546	A2	ARDS	1.72265	2072	566	2
10	A2_CELL148_N2	A2	4704	1596	A2	ARDS	0.807823	2952	1535	10
15	A2_CELL149_N2	A2	2848	1138	A2	ARDS	1.86096	2644	1138	15
17	A2_CELL150_N2	A2	12131	3340	A2	ARDS	2.57192	2776	1570	17
9	A2_CELL151_N2	A2	7057	2323	A2	ARDS	1.06277	2509	1231	9
10	A2_CELL152_N2	A2	3765	1397	A2	ARDS	1.43426	2756	1384	10
18	A2_CELL154_N2	A2	3642	1480	A2	ARDS	0.823723	2775	1467	18
10	A2_CELL155_N1	A2	1708	713	A2	ARDS	1.11241	2138	713	10
4	A2_CELL156_N2	A2	9854	2587	A2	ARDS	1.69474	2732	1240	4
10	A2_CELL157_N1	A2	1111	566	A2	ARDS	0.720072	2075	584	10
10	A2_CELL158_N2	A2	3756	1267	A2	ARDS	0.85197	2723	1261	10
4	A2_CELL159_N2	A2	3784	1288	A2	ARDS	0.528541	2724	1283	4
10	A2_CELL160_N2	A2	2213	882	A2	ARDS	0.994126	2275	882	10
4	A2_CELL161_N2	A2	5113	1914	A2	ARDS	1.2126	3029	1752	4
17	A2_CELL162_N1	A2	1704	808	A2	ARDS	0.997653	2134	808	17
18	A2_CELL163_N2	A2	6303	1944	A2	ARDS	1.90386	2613	1177	18
29	A2_CELL164_N2	A2	6231	440	A2	ARDS	0.0481464	3163	299	29
18	A2_CELL165_N2	A2	17650	3666	A2	ARDS	0.186969	3439	1485	18
6	A2_CELL166_N2	A2	6282	2263	A2	ARDS	2.97676	2582	1341	6
10	A2_CELL167_N2	A2	2801	1104	A2	ARDS	1.14245	2607	1104	10
18	A2_CELL168_N2	A2	10958	3104	A2	ARDS	2.50958	2811	1545	18
9	A2_CELL169_N2	A2	2567	1031	A2	ARDS	1.67511	2507	1031	9
17	A2_CELL170_N2	A2	4557	1587	A2	ARDS	1.36054	2921	1558	17
4	A2_CELL171_N2	A2	2848	1198	A2	ARDS	1.15871	2647	1198	4
10	A2_CELL172_N2	A2	2708	1042	A2	ARDS	1.44018	2566	1042	10
5	A2_CELL173_N2	A2	2680	1170	A2	ARDS	2.23881	2576	1170	5
4	A2_CELL174_N2	A2	3890	1636	A2	ARDS	2.31362	2803	1627	4
4	A2_CELL175_N2	A2	3132	1144	A2	ARDS	0.989783	2677	1144	4
4	A2_CELL176_N2	A2	3336	1360	A2	ARDS	0.959233	2791	1358	4
22	A2_CELL177_N3	A2	12311	3098	A2	ARDS	2.73739	2920	1371	22
29	A2_CELL178_N2	A2	3174	834	A2	ARDS	0.598614	2675	833	29
4	A2_CELL179_N2	A2	3764	1490	A2	ARDS	1.27524	2755	1487	4
10	A2_CELL180_N3	A2	3163	1140	A2	ARDS	1.35947	2689	1140	10
17	A2_CELL181_N2	A2	6634	2231	A2	ARDS	1.23606	2468	1225	17
3	A2_CELL182_N2	A2	3399	1257	A2	ARDS	1.47102	2737	1257	3
2	A2_CELL183_N2	A2	2811	1234	A2	ARDS	0.78264	2632	1234	2
22	A2_CELL184_N1	A2	5882	1795	A2	ARDS	1.95512	2845	1327	22
15	A2_CELL185_N3	A2	6026	2005	A2	ARDS	1.94159	2794	1449	15
9	A2_CELL187_N2	A2	3153	1349	A2	ARDS	1.64922	2722	1349	9
4	A2_CELL188_N2	A2	3446	1369	A2	ARDS	1.71213	2778	1368	4
5	A2_CELL189_N2	A2	4555	1850	A2	ARDS	1.25137	2988	1814	5
4	A2_CELL190_N3	A2	6523	2381	A2	ARDS	1.67101	2683	1462	4
10	A2_CELL191_N1	A2	2110	925	A2	ARDS	0.7109	2204	925	10
4	A2_CELL192_N2	A2	4801	1653	A2	ARDS	1.66632	2954	1590	4
10	A2_CELL193_N2	A2	3226	1286	A2	ARDS	0.960942	2731	1284	10
4	A2_CELL194_N2	A2	4979	1775	A2	ARDS	0.883712	3047	1676	4
1	A2_CELL195_N2	A2	9693	2492	A2	ARDS	3.32198	2730	1270	1
10	A2_CELL196_N2	A2	2820	1022	A2	ARDS	0.957447	2608	1022	10
17	A2_CELL197_N2	A2	8469	2630	A2	ARDS	1.68851	2655	1410	17
18	A2_CELL198_N2	A2	7224	2221	A2	ARDS	2.53322	2575	1181	18
4	A2_CELL199_N1	A2	1121	560	A2	ARDS	0.892061	2064	578	4
17	A2_CELL202_N2	A2	3781	1584	A2	ARDS	1.42819	2747	1574	17
2	A2_CELL203_N1	A2	1284	649	A2	ARDS	1.24611	2110	658	2
9	A2_CELL204_N1	A2	1295	572	A2	ARDS	2.23938	2091	573	9
28	A2_CELL205_N2	A2	8036	1723	A2	ARDS	2.16526	2816	793	28
22	A2_CELL206_N1	A2	9285	2493	A2	ARDS	2.04631	2762	1308	22
17	A2_CELL207_N1	A2	1522	697	A2	ARDS	1.18265	2049	697	17
4	A2_CELL208_N1	A2	1781	701	A2	ARDS	1.68445	2129	701	4
22	A2_CELL209_N3	A2	6793	1422	A2	ARDS	0.500515	2799	746	22
17	A2_CELL210_N2	A2	14170	3441	A2	ARDS	2.48412	2670	1361	17
4	A2_CELL211_N3	A2	5784	2269	A2	ARDS	1.64246	2941	1780	4
4	A2_CELL212_N2	A2	2602	1099	A2	ARDS	0.883935	2535	1099	4
18	A2_CELL213_N2	A2	10233	2865	A2	ARDS	3.0685	2723	1372	18
18	A2_CELL214_N2	A2	11667	3144	A2	ARDS	1.98851	2797	1467	18
4	A2_CELL215_N2	A2	9215	2916	A2	ARDS	1.70374	2785	1568	4
18	A2_CELL216_N3	A2	6329	1965	A2	ARDS	3.87107	2607	1184	18
18	A2_CELL217_N1	A2	1022	538	A2	ARDS	1.95695	2030	552	18
4	A2_CELL218_N2	A2	2168	908	A2	ARDS	1.10701	2248	908	4
4	A2_CELL219_N2	A2	3128	1234	A2	ARDS	1.75831	2699	1234	4
15	A2_CELL220_N2	A2	2417	1107	A2	ARDS	1.4067	2417	1107	15
10	A2_CELL221_N2	A2	2759	1022	A2	ARDS	0.688655	2596	1022	10
3	A2_CELL222_N2	A2	4563	1510	A2	ARDS	1.95047	2909	1477	3
7	A2_CELL223_N1	A2	4232	1560	A2	ARDS	1.08696	2877	1539	7
21	A2_CELL224_N2	A2	3061	1347	A2	ARDS	0	2821	1344	21
4	A2_CELL225_N1	A2	1346	557	A2	ARDS	1.56018	2069	563	4
17	A2_CELL226_N2	A2	9077	2958	A2	ARDS	1.66355	2712	1520	17
8	A2_CELL227_N2	A2	2647	1150	A2	ARDS	0.26445	2562	1150	8
15	A2_CELL228_N2	A2	2961	1127	A2	ARDS	1.41844	2660	1127	15
10	A2_CELL230_N2	A2	3683	1361	A2	ARDS	0.570187	2718	1357	10
4	A2_CELL231_N2	A2	5090	1896	A2	ARDS	0.510806	3052	1752	4
11	A2_CELL232_N2	A2	3875	1384	A2	ARDS	1.49677	2768	1380	11
17	A2_CELL233_N2	A2	4884	1759	A2	ARDS	2.19083	3015	1673	17
15	A2_CELL234_N2	A2	2159	1035	A2	ARDS	1.38953	2226	1035	15
10	A2_CELL235_N2	A2	4145	1634	A2	ARDS	0.844391	2863	1624	10
4	A2_CELL236_N2	A2	2685	1034	A2	ARDS	1.75047	2564	1034	4
17	A2_CELL237_N2	A2	11980	3199	A2	ARDS	1.75292	2790	1499	17
4	A2_CELL238_N2	A2	3333	1381	A2	ARDS	0.90009	2804	1381	4
10	A2_CELL239_N2	A2	5015	1700	A2	ARDS	0.658026	2989	1578	10
18	A2_CELL240_N3	A2	7239	2494	A2	ARDS	1.5748	2542	1317	18
17	A2_CELL241_N2	A2	11793	3051	A2	ARDS	2.10294	2781	1479	17
4	A2_CELL242_N2	A2	4379	1438	A2	ARDS	0.844942	2889	1417	4
4	A2_CELL243_N2	A2	3012	1387	A2	ARDS	1.12882	2723	1387	4
18	A2_CELL244_N3	A2	11396	3256	A2	ARDS	2.00948	2848	1566	18
4	A2_CELL245_N2	A2	3538	1465	A2	ARDS	0.62182	2776	1464	4
18	A2_CELL246_N1	A2	2309	775	A2	ARDS	0.649632	2323	775	18
15	A2_CELL247_N2	A2	3801	1514	A2	ARDS	1.57853	2738	1505	15
17	A2_CELL248_N3	A2	5637	1997	A2	ARDS	1.59659	2865	1584	17
4	A2_CELL249_N2	A2	3855	1405	A2	ARDS	1.24514	2752	1397	4
18	A2_CELL250_N3	A2	10513	2841	A2	ARDS	2.1307	2810	1377	18
10	A2_CELL251_N2	A2	3130	1245	A2	ARDS	0.894569	2695	1244	10
17	A2_CELL252_N3	A2	10335	2943	A2	ARDS	1.45138	2797	1547	17
15	A2_CELL253_N2	A2	2793	1079	A2	ARDS	1.75439	2605	1079	15
8	A2_CELL254_N1	A2	1516	704	A2	ARDS	0.593668	2035	709	8
10	A2_CELL255_N2	A2	3866	1450	A2	ARDS	0.853595	2749	1443	10
19	A2_CELL256_N2	A2	2970	1110	A2	ARDS	4.0404	2654	1110	19
18	A2_CELL257_N1	A2	5129	1783	A2	ARDS	2.28115	3032	1647	18
17	A2_CELL258_N2	A2	7015	2433	A2	ARDS	1.45403	2477	1281	17
4	A2_CELL259_N2	A2	4253	1437	A2	ARDS	0.964025	2866	1422	4
9	A2_CELL260_N4	A2	4731	1869	A2	ARDS	1.69097	3044	1809	9
9	A2_CELL261_N1	A2	1378	670	A2	ARDS	0.507983	1992	676	9
10	A2_CELL262_N2	A2	3442	1282	A2	ARDS	1.07496	2761	1281	10
18	A2_CELL263_N1	A2	1157	500	A2	ARDS	0.605013	2061	527	18
9	A2_CELL264_N2	A2	4067	1678	A2	ARDS	1.30317	2903	1670	9
10	A2_CELL265_N2	A2	3091	1257	A2	ARDS	0.711744	2678	1257	10
2	A2_CELL266_N2	A2	3019	1256	A2	ARDS	1.75555	2683	1256	2
2	A2_CELL267_N2	A2	3495	1368	A2	ARDS	0.886981	2760	1367	2
18	A2_CELL268_N2	A2	2982	1040	A2	ARDS	0.100604	2704	1039	18
5	A2_CELL269_N2	A2	4358	1757	A2	ARDS	5.34649	2952	1737	5
10	A2_CELL270_N2	A2	4418	1594	A2	ARDS	0.67904	2896	1570	10
10	A2_CELL271_N2	A2	4821	1676	A2	ARDS	0.684505	2965	1612	10
8	A2_CELL272_N3	A2	11601	3137	A2	ARDS	0.612016	2971	1619	8
10	A2_CELL273_N2	A2	3133	1039	A2	ARDS	1.11714	2666	1039	10
17	A2_CELL274_N2	A2	13903	3790	A2	ARDS	1.3738	2729	1599	17
4	A2_CELL275_N2	A2	3673	1413	A2	ARDS	1.14348	2721	1408	4
18	A2_CELL276_N2	A2	6144	2042	A2	ARDS	3.95508	2704	1356	18
17	A2_CELL277_N2	A2	6365	2219	A2	ARDS	1.5868	2586	1341	17
4	A2_CELL278_N2	A2	5231	1594	A2	ARDS	1.28083	2960	1420	4
15	A2_CELL279_N2	A2	2849	1187	A2	ARDS	1.7199	2641	1187	15
10	A2_CELL280_N1	A2	1863	745	A2	ARDS	1.18089	2152	745	10
10	A2_CELL281_N1	A2	1954	760	A2	ARDS	1.3306	2184	760	10
4	A2_CELL282_N2	A2	4632	1672	A2	ARDS	0.431779	2986	1633	4
10	A2_CELL283_N3	A2	3747	1310	A2	ARDS	0.907393	2735	1306	10
29	A2_CELL284_N2	A2	4857	379	A2	ARDS	0	3035	341	29
10	A2_CELL285_N2	A2	2894	1196	A2	ARDS	0.380097	2662	1196	10
4	A2_CELL286_N2	A2	4551	1674	A2	ARDS	0.813008	3009	1645	4
9	A2_CELL287_N2	A2	2530	1077	A2	ARDS	1.26482	2492	1077	9
18	A2_CELL288_N2	A2	5308	1751	A2	ARDS	2.35494	3010	1551	18
9	A2_CELL289_N1	A2	2664	1150	A2	ARDS	2.28979	2572	1150	9
28	A2_CELL290_N2	A2	7953	2035	A2	ARDS	2.72853	2722	1066	28
26	A2_CELL291_N2	A2	10144	2814	A2	ARDS	1.94203	2757	1383	26
10	A2_CELL292_N2	A2	5300	1838	A2	ARDS	0.830189	2983	1604	10
4	A2_CELL293_N3	A2	8195	2562	A2	ARDS	1.14704	2609	1244	4
18	A2_CELL294_N2	A2	4709	1727	A2	ARDS	1.3591	3018	1674	18
3	A2_CELL295_N2	A2	3435	1277	A2	ARDS	1.71761	2746	1277	3
4	A2_CELL296_N2	A2	4790	1848	A2	ARDS	1.23173	3007	1765	4
10	A2_CELL298_N2	A2	3844	1333	A2	ARDS	0.806452	2729	1328	10
15	A2_CELL299_N2	A2	3381	1445	A2	ARDS	1.4197	2804	1443	15
24	A2_CELL300_N2	A2	3860	1456	A2	ARDS	4.97409	2799	1445	24
9	A2_CELL301_N2	A2	2641	1157	A2	ARDS	1.36312	2565	1157	9
4	A2_CELL302_N2	A2	3180	1280	A2	ARDS	0.974843	2695	1280	4
4	A2_CELL303_N2	A2	4462	1589	A2	ARDS	0.470641	2931	1555	4
26	A2_CELL304_N2	A2	8928	2130	A2	ARDS	1.12007	2783	1039	26
10	A2_CELL305_N2	A2	5375	1709	A2	ARDS	1.24651	2954	1486	10
7	A2_CELL306_N2	A2	2947	1115	A2	ARDS	1.52698	2660	1115	7
4	A2_CELL307_N2	A2	12688	3470	A2	ARDS	1.7024	2834	1524	4
10	A2_CELL308_N3	A2	8824	2687	A2	ARDS	1.03128	2593	1311	10
4	A2_CELL309_N2	A2	4379	1530	A2	ARDS	1.64421	2885	1517	4
4	A2_CELL310_N2	A2	3631	1484	A2	ARDS	0.936381	2739	1479	4
17	A2_CELL311_N2	A2	11402	3124	A2	ARDS	1.15769	2807	1536	17
18	A2_CELL312_N3	A2	15528	3813	A2	ARDS	2.27975	2607	1258	18
10	A2_CELL313_N2	A2	3469	1333	A2	ARDS	0.835976	2752	1332	10
5	A2_CELL315_N2	A2	3024	1434	A2	ARDS	0.595238	2736	1434	5
7	A2_CELL316_N2	A2	3688	1437	A2	ARDS	1.40998	2716	1435	7
10	A2_CELL317_N2	A2	4049	1497	A2	ARDS	0.790319	2827	1492	10
10	A2_CELL318_N2	A2	4608	1501	A2	ARDS	0.412326	2931	1459	10
4	A2_CELL319_N2	A2	3556	1345	A2	ARDS	0.95613	2733	1342	4
4	A2_CELL320_N2	A2	4022	1500	A2	ARDS	1.6907	2851	1493	4
4	A2_CELL322_N2	A2	4848	1807	A2	ARDS	1.77393	3063	1737	4
7	A2_CELL323_N2	A2	2253	1008	A2	ARDS	2.08611	2290	1008	7
10	A2_CELL324_N2	A2	4381	1601	A2	ARDS	1.07281	2916	1580	10
15	A2_CELL325_N2	A2	3360	1298	A2	ARDS	2.17262	2776	1298	15
15	A2_CELL326_N2	A2	3334	1220	A2	ARDS	2.03959	2752	1220	15
4	A2_CELL327_N1	A2	1202	539	A2	ARDS	0.998336	2110	545	4
7	A2_CELL328_N2	A2	3700	1440	A2	ARDS	0.567568	2702	1434	7
17	A2_CELL329_N2	A2	10618	3052	A2	ARDS	1.2055	2743	1504	17
26	A2_CELL330_N1	A2	6088	1582	A2	ARDS	1.85611	2758	1072	26
4	A2_CELL331_N2	A2	2722	1086	A2	ARDS	0.918442	2579	1086	4
3	A2_CELL332_N2	A2	3212	1246	A2	ARDS	1.61893	2709	1246	3
8	A2_CELL333_N2	A2	3139	1307	A2	ARDS	0.382287	2724	1307	8
10	A2_CELL334_N2	A2	4429	1513	A2	ARDS	1.51276	2890	1478	10
17	A2_CELL335_N5	A2	12014	3566	A2	ARDS	1.96437	2781	1663	17
7	A2_CELL336_N2	A2	4505	1740	A2	ARDS	1.8202	2952	1711	7
18	A2_CELL337_N2	A2	8820	2635	A2	ARDS	2.56236	2697	1347	18
10	A2_CELL338_N2	A2	2985	1214	A2	ARDS	0.636516	2697	1214	10
4	A2_CELL339_N2	A2	2717	1153	A2	ARDS	1.21457	2594	1153	4
10	A2_CELL340_N2	A2	3098	1202	A2	ARDS	0.903809	2692	1202	10
22	A2_CELL341_N3	A2	23372	3713	A2	ARDS	0.817217	3016	813	22
10	A2_CELL342_N2	A2	3329	1278	A2	ARDS	0.420547	2749	1276	10
9	A2_CELL343_N2	A2	2661	1128	A2	ARDS	1.3153	2573	1128	9
4	A2_CELL344_N2	A2	9152	2681	A2	ARDS	1.84659	2732	1437	4
4	A2_CELL345_N2	A2	2774	1085	A2	ARDS	0.901226	2604	1085	4
21	A2_CELL346_N2	A2	2078	1227	A2	ARDS	0.384986	2141	1227	21
18	A2_CELL347_N2	A2	11180	2978	A2	ARDS	1.27907	2852	1468	18
17	A2_CELL348_N3	A2	11409	3634	A2	ARDS	2.84863	2808	1738	17
18	A2_CELL349_N1	A2	5903	2098	A2	ARDS	1.38912	2826	1554	18
25	A2_CELL350_N2	A2	8241	2296	A2	ARDS	2.00218	2637	1207	25
18	A2_CELL352_N3	A2	10758	3379	A2	ARDS	2.66778	2765	1563	18
4	A2_CELL353_N2	A2	2233	934	A2	ARDS	0.895656	2280	934	4
18	A2_CELL354_N3	A2	13365	3354	A2	ARDS	1.84063	2790	1380	18
4	A2_CELL355_N2	A2	4567	1759	A2	ARDS	0.875848	2983	1715	4
8	A2_CELL356_N2	A2	2249	1063	A2	ARDS	0.53357	2274	1063	8
9	A2_CELL357_N1	A2	1162	543	A2	ARDS	1.54905	2067	551	9
7	A2_CELL358_N2	A2	6424	2047	A2	ARDS	0.949564	2557	1260	7
10	A2_CELL359_N2	A2	2251	952	A2	ARDS	1.42159	2290	952	10
9	A2_CELL360_N2	A2	7139	2533	A2	ARDS	1.14862	2481	1362	9
24	A2_CELL361_N2	A2	2567	991	A2	ARDS	1.75302	2508	991	24
17	A2_CELL362_N2	A2	4565	1859	A2	ARDS	0.920044	3019	1822	17
10	A2_CELL363_N2	A2	4046	1483	A2	ARDS	0.889768	2819	1472	10
10	A2_CELL364_N2	A2	4055	1306	A2	ARDS	1.20838	2796	1298	10
7	A2_CELL365_N2	A2	4494	1602	A2	ARDS	1.7134	2921	1562	7
17	A2_CELL366_N2	A2	6976	2321	A2	ARDS	1.47649	2474	1237	17
9	A2_CELL367_N2	A2	2846	1177	A2	ARDS	1.51089	2651	1177	9
9	A2_CELL368_N2	A2	8472	2797	A2	ARDS	1.00331	2627	1446	9
10	A2_CELL369_N2	A2	3641	1343	A2	ARDS	0.76902	2715	1340	10
10	A2_CELL370_N2	A2	3378	1286	A2	ARDS	0.562463	2771	1286	10
11	A2_CELL371_N3	A2	5023	2118	A2	ARDS	1.43341	3123	1987	11
4	A2_CELL372_N2	A2	2414	1094	A2	ARDS	0.74565	2414	1094	4
8	A2_CELL373_N2	A2	2536	1081	A2	ARDS	0.630915	2508	1081	8
2	A2_CELL374_N3	A2	4790	2051	A2	ARDS	1.89979	3082	1978	2
0	A2_CELL375_N1	A2	1152	612	A2	ARDS	2.69097	2122	624	0
4	A2_CELL376_N2	A2	4398	1587	A2	ARDS	1.13688	2926	1557	4
26	A2_CELL377_N2	A2	11046	2984	A2	ARDS	2.95129	2850	1483	26
10	A2_CELL378_N1	A2	1417	695	A2	ARDS	0.42343	2036	704	10
17	A2_CELL379_N2	A2	6109	2199	A2	ARDS	2.25896	2678	1456	17
7	A2_CELL380_N2	A2	5157	1882	A2	ARDS	1.02773	3012	1716	7
4	A2_CELL381_N2	A2	12343	3641	A2	ARDS	1.25577	2862	1727	4
17	A2_CELL383_N3	A2	10162	3011	A2	ARDS	1.58433	2772	1572	17
18	A2_CELL384_N2	A2	8151	2604	A2	ARDS	1.22684	2605	1350	18
4	A2_CELL385_N2	A2	4064	1620	A2	ARDS	0.885827	2858	1608	4
10	A2_CELL386_N2	A2	2503	1006	A2	ARDS	0.838993	2479	1006	10
17	A2_CELL387_N2	A2	8272	2366	A2	ARDS	1.76499	2608	1256	17
18	A2_CELL388_N2	A2	14113	3428	A2	ARDS	2.46581	2674	1261	18
4	A2_CELL389_N2	A2	2693	1019	A2	ARDS	1.59673	2567	1019	4
4	A2_CELL390_N2	A2	2848	1138	A2	ARDS	1.47472	2631	1138	4
10	A2_CELL391_N2	A2	4349	1600	A2	ARDS	0.896758	2900	1578	10
17	A2_CELL392_N2	A2	10534	3135	A2	ARDS	1.89861	2754	1598	17
10	A2_CELL393_N2	A2	2806	1111	A2	ARDS	1.21169	2615	1111	10
22	A2_CELL394_N2	A2	3791	1072	A2	ARDS	2.50594	2751	1066	22
17	A2_CELL395_N3	A2	13379	3331	A2	ARDS	2.18252	2688	1380	17
17	A2_CELL396_N2	A2	4855	1739	A2	ARDS	2.34809	2979	1651	17
24	A2_CELL397_N2	A2	3327	1300	A2	ARDS	1.29246	2756	1299	24
29	A2_CELL398_N2	A2	6568	456	A2	ARDS	0.274056	3197	273	29
4	A2_CELL399_N1	A2	4130	1431	A2	ARDS	0.823245	2871	1414	4
26	A2_CELL400_N1	A2	8489	2052	A2	ARDS	1.20155	2767	1070	26
17	A2_CELL401_N2	A2	5221	1856	A2	ARDS	1.60889	3017	1677	17
7	A2_CELL402_N2	A2	3860	1539	A2	ARDS	0.777202	2772	1536	7
10	A2_CELL404_N2	A2	2778	1116	A2	ARDS	1.15191	2596	1116	10
2	A2_CELL405_N2	A2	2467	1081	A2	ARDS	1.41873	2458	1081	2
10	A2_CELL406_N2	A2	4442	1634	A2	ARDS	0.720396	2939	1611	10
8	A2_CELL407_N2	A2	3284	1389	A2	ARDS	0.822168	2799	1386	8
18	A2_CELL408_N2	A2	5957	1878	A2	ARDS	2.36696	2773	1341	18
10	A2_CELL409_N1	A2	2327	983	A2	ARDS	0.859476	2331	983	10
9	A2_CELL410_N1	A2	3049	1271	A2	ARDS	2.755	2717	1271	9
22	A2_CELL411_N3	A2	7376	2174	A2	ARDS	2.34544	2648	1083	22
10	A2_CELL412_N1	A2	2841	1109	A2	ARDS	0.387188	2623	1109	10
10	A2_CELL413_N1	A2	1592	639	A2	ARDS	1.19347	2108	639	10
4	A2_CELL414_N1	A2	1986	784	A2	ARDS	1.76234	2188	784	4
10	A2_CELL415_N1	A2	2662	893	A2	ARDS	0.901578	2539	893	10
10	A2_CELL416_N1	A2	2417	1003	A2	ARDS	1.53082	2417	1003	10
18	A2_CELL417_N1	A2	1910	767	A2	ARDS	0.78534	2110	767	18
4	A2_CELL418_N1	A2	2263	904	A2	ARDS	1.06054	2297	904	4
24	A2_CELL420_N1	A2	2157	797	A2	ARDS	2.13259	2256	797	24
7	A2_CELL421_N1	A2	1374	599	A2	ARDS	0.436681	2051	605	7
4	A2_CELL422_N1	A2	1757	829	A2	ARDS	0.739898	2094	829	4
17	A2_CELL423_N1	A2	3319	1298	A2	ARDS	1.11479	2758	1297	17
29	A2_CELL424_N1	A2	5536	1124	A2	ARDS	0.487717	2935	871	29
3	A2_CELL426_N1	A2	2090	885	A2	ARDS	1.67464	2215	885	3
15	A2_CELL427_N1	A2	1731	752	A2	ARDS	1.84864	2124	752	15
10	A2_CELL428_N1	A2	3708	1358	A2	ARDS	0.916936	2711	1355	10
10	A2_CELL429_N1	A2	2028	717	A2	ARDS	1.0355	2221	717	10
10	A2_CELL430_N1	A2	1780	708	A2	ARDS	0.561798	2137	708	10
8	A2_CELL431_N1	A2	1643	752	A2	ARDS	1.64334	2098	753	8
18	A2_CELL432_N1	A2	8488	2489	A2	ARDS	2.45052	2660	1295	18
10	A2_CELL433_N1	A2	2578	1022	A2	ARDS	0.892164	2512	1022	10
10	A2_CELL434_N1	A2	1212	549	A2	ARDS	0.907591	2144	558	10
10	A2_CELL435_N1	A2	1465	661	A2	ARDS	0.546075	2042	664	10
17	A2_CELL437_N1	A2	2485	1103	A2	ARDS	1.48893	2471	1103	17
8	A2_CELL438_N1	A2	1047	572	A2	ARDS	0.286533	2032	611	8
10	A2_CELL439_N1	A2	1243	527	A2	ARDS	0.724055	2143	534	10
9	A2_CELL440_N1	A2	1059	491	A2	ARDS	2.17186	2008	509	9
17	A2_CELL441_N1	A2	9635	2779	A2	ARDS	1.80592	2724	1441	17
18	A2_CELL442_N1	A2	1837	726	A2	ARDS	0.598802	2100	728	18
21	A2_CELL443_N1	A2	1098	665	A2	ARDS	0	1779	753	21
9	A2_CELL444_N1	A2	1432	702	A2	ARDS	2.23464	2007	703	9
18	A2_CELL445_N1	A2	11724	2859	A2	ARDS	2.28591	2821	1359	18
4	A2_CELL446_N1	A2	2446	1035	A2	ARDS	2.12592	2441	1034	4
4	A2_CELL447_N1	A2	2649	856	A2	ARDS	1.51	2520	856	4
4	A2_CELL448_N1	A2	1106	576	A2	ARDS	0.542495	2060	585	4
7	A2_CELL449_N1	A2	2204	848	A2	ARDS	0.816697	2280	848	7
8	A2_CELL450_N1	A2	1009	573	A2	ARDS	0.396432	1948	615	8
3	A2_CELL451_N1	A2	4094	1398	A2	ARDS	1.63654	2808	1389	3
8	A2_CELL452_N1	A2	1888	918	A2	ARDS	3.07203	2100	918	8
8	A2_CELL453_N1	A2	2234	933	A2	ARDS	0.850492	2276	933	8
17	A2_CELL454_N1	A2	4209	1606	A2	ARDS	2.09076	2885	1590	17
8	A2_CELL455_N1	A2	2014	902	A2	ARDS	1.0427	2175	902	8
10	A2_CELL456_N1	A2	3261	1210	A2	ARDS	1.16529	2741	1210	10
9	A2_CELL457_N1	A2	1152	588	A2	ARDS	2.86458	2058	597	9
26	A2_CELL458_N1	A2	6794	1342	A2	ARDS	2.8113	2819	769	26
10	A2_CELL459_N1	A2	3911	1346	A2	ARDS	0.562516	2746	1339	10
17	A2_CELL460_N1	A2	6480	2158	A2	ARDS	1.18827	2475	1227	17
10	A2_CELL461_N1	A2	1832	785	A2	ARDS	1.03712	2134	785	10
9	A2_CELL462_N1	A2	1389	630	A2	ARDS	2.95176	2054	636	9
8	A2_CELL463_N1	A2	1020	527	A2	ARDS	0.0980392	1926	582	8
10	A2_CELL464_N1	A2	4026	1318	A2	ARDS	0.769995	2789	1308	10
2	A2_CELL465_N1	A2	1464	730	A2	ARDS	0.887978	2003	733	2
4	A2_CELL466_N1	A2	1655	742	A2	ARDS	0.966767	2114	743	4
18	A2_CELL467_N1	A2	1716	708	A2	ARDS	0.699301	2061	714	18
10	A2_CELL468_N1	A2	6284	1854	A2	ARDS	1.35264	2596	1134	10
10	A2_CELL469_N1	A2	2051	898	A2	ARDS	0.682594	2198	898	10
2	A2_CELL470_N1	A2	1383	691	A2	ARDS	1.80766	2049	695	2
10	A2_CELL471_N1	A2	1155	480	A2	ARDS	1.12554	2110	487	10
18	A2_CELL472_N1	A2	2050	988	A2	ARDS	1.36585	2159	987	18
9	A2_CELL473_N1	A2	1271	646	A2	ARDS	2.12431	2065	661	9
29	A2_CELL474_N1	A2	4042	428	A2	ARDS	0	2879	411	29
10	A2_CELL475_N1	A2	1473	607	A2	ARDS	1.28988	2049	608	10
9	A2_CELL476_N1	A2	2095	874	A2	ARDS	1.71838	2212	874	9
11	A2_CELL477_N1	A2	1344	673	A2	ARDS	1.78571	1993	679	11
10	A2_CELL478_N1	A2	5191	1530	A2	ARDS	0.963206	2907	1351	10
4	A2_CELL479_N1	A2	3129	1112	A2	ARDS	1.566	2680	1112	4
10	A2_CELL480_N1	A2	3176	1109	A2	ARDS	0.787154	2669	1108	10
18	A2_CELL481_N1	A2	6040	1945	A2	ARDS	1.72185	2792	1383	18
4	A2_CELL482_N1	A2	3518	1267	A2	ARDS	1.44969	2740	1267	4
4	A2_CELL483_N1	A2	1449	564	A2	ARDS	1.65631	2056	565	4
10	A2_CELL485_N1	A2	2237	853	A2	ARDS	1.34108	2294	853	10
18	A2_CELL486_N1	A2	3852	1256	A2	ARDS	0.882658	2759	1242	18
18	A2_CELL487_N1	A2	1115	436	A2	ARDS	1.70404	1982	512	18
4	A2_CELL488_N1	A2	2971	997	A2	ARDS	2.38977	2634	997	4
17	A2_CELL489_N1	A2	1141	530	A2	ARDS	1.05171	2087	548	17
10	A2_CELL490_N1	A2	2020	970	A2	ARDS	1.18812	2163	970	10
9	A2_CELL491_N1	A2	1035	545	A2	ARDS	2.22222	1965	562	9
8	A2_CELL492_N1	A2	1143	617	A2	ARDS	0.612423	2007	661	8
9	A2_CELL493_N1	A2	1755	761	A2	ARDS	1.7094	2127	761	9
10	A2_CELL494_N1	A2	3914	1401	A2	ARDS	1.14972	2760	1396	10
9	A2_CELL495_N1	A2	2080	887	A2	ARDS	2.5	2203	887	9
4	A2_CELL496_N1	A2	3333	1168	A2	ARDS	1.20012	2724	1168	4
10	A2_CELL498_N1	A2	2113	847	A2	ARDS	0.851869	2236	847	10
29	A2_CELL499_N1	A2	4254	1099	A2	ARDS	0.681711	2867	1076	29
4	A2_CELL500_N1	A2	2163	888	A2	ARDS	2.63523	2258	888	4
18	A2_CELL501_N1	A2	4684	1048	A2	ARDS	0.768574	2855	1016	18
18	A2_CELL503_N1	A2	9241	2574	A2	ARDS	2.38069	2706	1299	18
18	A2_CELL504_N1	A2	5339	1692	A2	ARDS	2.56602	2990	1495	18
2	A2_CELL505_N1	A2	1898	893	A2	ARDS	1.52792	2135	893	2
10	A2_CELL506_N1	A2	3481	1117	A2	ARDS	0.488365	2729	1115	10
2	A2_CELL507_N1	A2	3764	1374	A2	ARDS	1.2221	2708	1370	2
9	A2_CELL508_N1	A2	5773	1989	A2	ARDS	3.10064	2909	1606	9
17	A2_CELL509_N1	A2	4720	1555	A2	ARDS	1.92797	2941	1507	17
3	A2_CELL510_N1	A2	2754	1061	A2	ARDS	1.9971	2589	1061	3
0	A2_CELL512_N1	A2	1145	616	A2	ARDS	1.83406	2089	630	0
8	A2_CELL513_N1	A2	1000	543	A2	ARDS	0.6	1948	587	8
10	A2_CELL514_N1	A2	4544	1591	A2	ARDS	0.616197	2951	1559	10
10	A2_CELL515_N1	A2	3052	1219	A2	ARDS	1.14679	2693	1219	10
10	A2_CELL516_N1	A2	1319	562	A2	ARDS	0.90978	2065	569	10
4	A2_CELL517_N1	A2	1696	637	A2	ARDS	1.59198	2141	637	4
4	A2_CELL518_N1	A2	2705	1180	A2	ARDS	1.62662	2583	1180	4
10	A2_CELL519_N1	A2	1454	635	A2	ARDS	1.30674	2035	639	10
21	A2_CELL520_N1	A2	1033	547	A2	ARDS	0.0968054	1739	649	21
8	A2_CELL521_N1	A2	1204	607	A2	ARDS	0.249169	1979	666	8
4	A2_CELL522_N1	A2	2060	817	A2	ARDS	1.60194	2209	817	4
1	A2_CELL523_N1	A2	2798	1203	A2	ARDS	2.60901	2624	1203	1
9	A2_CELL524_N1	A2	1394	702	A2	ARDS	1.50646	2006	705	9
17	A2_CELL525_N1	A2	3132	1109	A2	ARDS	1.21328	2667	1109	17
17	A2_CELL527_N1	A2	1470	744	A2	ARDS	1.63265	1987	746	17
17	A2_CELL528_N1	A2	16828	3822	A2	ARDS	2.59092	2688	1375	17
9	A2_CELL529_N1	A2	3322	1143	A2	ARDS	1.77604	2730	1142	9
3	A2_CELL530_N1	A2	1322	598	A2	ARDS	1.89107	2047	603	3
22	A2_CELL531_N1	A2	15601	2957	A2	ARDS	4.64714	2768	1039	22
9	A2_CELL532_N1	A2	1305	590	A2	ARDS	3.67816	2050	592	9
17	A2_CELL533_N1	A2	6622	2087	A2	ARDS	1.88765	2546	1210	17
6	A2_CELL534_N1	A2	1399	645	A2	ARDS	3.28806	2056	650	6
8	A2_CELL535_N1	A2	1520	659	A2	ARDS	0.526316	2032	666	8
17	A2_CELL536_N1	A2	2217	902	A2	ARDS	1.4885	2275	902	17
4	A2_CELL537_N1	A2	1698	740	A2	ARDS	1.11896	2119	740	4
17	A2_CELL538_N1	A2	3765	1539	A2	ARDS	1.56707	2726	1534	17
10	A2_CELL539_N1	A2	1125	469	A2	ARDS	0.622222	2064	478	10
1	A2_CELL540_N1	A2	3356	1487	A2	ARDS	3.4565	2821	1486	1
9	A2_CELL541_N1	A2	2035	818	A2	ARDS	2.26044	2205	818	9
9	A2_CELL542_N1	A2	1624	792	A2	ARDS	0.862069	2085	792	9
4	A2_CELL543_N1	A2	1449	713	A2	ARDS	1.31125	2005	715	4
17	A2_CELL544_N1	A2	8485	2936	A2	ARDS	1.7914	2675	1573	17
17	A2_CELL545_N1	A2	1734	732	A2	ARDS	1.61476	2121	732	17
4	A2_CELL546_N1	A2	3215	1107	A2	ARDS	1.30638	2698	1107	4
7	A2_CELL547_N1	A2	1777	792	A2	ARDS	1.57569	2120	792	7
10	A2_CELL548_N1	A2	2987	1061	A2	ARDS	0.770003	2660	1061	10
21	A2_CELL549_N1	A2	1074	498	A2	ARDS	0	1771	592	21
18	A2_CELL550_N1	A2	5377	2095	A2	ARDS	4.85401	3137	1871	18
17	A2_CELL551_N1	A2	3218	1393	A2	ARDS	1.55376	2753	1392	17
18	A2_CELL552_N1	A2	6187	1760	A2	ARDS	2.32746	2639	1118	18
9	A2_CELL553_N1	A2	1089	522	A2	ARDS	1.37741	2023	537	9
7	A2_CELL554_N1	A2	2028	788	A2	ARDS	1.82446	2199	788	7
1	A2_CELL556_N1	A2	4838	1584	A2	ARDS	2.68706	2966	1519	1
4	A2_CELL557_N1	A2	1979	698	A2	ARDS	1.06114	2194	698	4
9	A2_CELL558_N1	A2	5418	1898	A2	ARDS	1.90107	2970	1614	9
22	A2_CELL559_N1	A2	9534	2283	A2	ARDS	3.24103	2913	1170	22
18	A2_CELL560_N1	A2	15273	3581	A2	ARDS	2.7565	2661	1254	18
11	A2_CELL561_N1	A2	1596	694	A2	ARDS	0.501253	2062	694	11
4	A2_CELL562_N1	A2	1566	639	A2	ARDS	0.446999	2092	640	4
17	A2_CELL563_N1	A2	3443	1488	A2	ARDS	1.24891	2794	1484	17
7	A2_CELL564_N1	A2	2734	1113	A2	ARDS	1.17045	2605	1113	7
10	A2_CELL565_N1	A2	1479	633	A2	ARDS	0.743746	2059	633	10
4	A2_CELL566_N1	A2	1053	500	A2	ARDS	1.1396	1988	514	4
9	A2_CELL567_N1	A2	1074	540	A2	ARDS	1.02421	2037	555	9
8	A2_CELL568_N1	A2	1038	533	A2	ARDS	0.385356	1939	579	8
12	A2_CELL569_N1	A2	1331	712	A2	ARDS	0.450789	1996	754	12
10	A2_CELL570_N1	A2	4146	1379	A2	ARDS	0.844187	2817	1374	10
17	A2_CELL571_N1	A2	3911	1519	A2	ARDS	1.02276	2760	1517	17
4	A2_CELL572_N1	A2	2141	876	A2	ARDS	1.58804	2231	876	4
18	A2_CELL573_N1	A2	1117	445	A2	ARDS	0.447628	1963	524	18
10	A2_CELL574_N1	A2	2470	995	A2	ARDS	1.417	2460	995	10
17	A2_CELL575_N1	A2	10191	2867	A2	ARDS	2.79659	2725	1448	17
4	A2_CELL576_N1	A2	2808	1129	A2	ARDS	1.81624	2626	1129	4
8	A2_CELL577_N1	A2	1845	893	A2	ARDS	0.216802	2096	893	8
3	A2_CELL578_N1	A2	5036	1416	A2	ARDS	0.992851	2917	1303	3
4	A2_CELL579_N1	A2	3306	1208	A2	ARDS	1.72414	2738	1208	4
9	A2_CELL580_N1	A2	3401	1321	A2	ARDS	1.99941	2773	1318	9
0	A2_CELL581_N1	A2	1115	544	A2	ARDS	3.13901	2074	554	0
4	A2_CELL582_N1	A2	1416	603	A2	ARDS	0.847458	2043	605	4
17	A2_CELL583_N1	A2	8836	2494	A2	ARDS	2.16161	2690	1339	17
15	A2_CELL584_N1	A2	1886	875	A2	ARDS	1.53765	2141	875	15
4	A2_CELL585_N1	A2	2689	1018	A2	ARDS	1.37598	2561	1018	4
4	A2_CELL586_N1	A2	1465	624	A2	ARDS	1.843	2021	626	4
10	A2_CELL587_N1	A2	3091	1367	A2	ARDS	0.388224	2707	1367	10
11	A2_CELL588_N1	A2	1157	589	A2	ARDS	1.46932	2038	608	11
3	A2_CELL589_N1	A2	1084	476	A2	ARDS	1.84502	2048	485	3
4	A2_CELL590_N1	A2	2766	1052	A2	ARDS	0.831526	2575	1052	4
10	A2_CELL591_N1	A2	3041	1100	A2	ARDS	1.38112	2661	1100	10
4	A2_CELL592_N1	A2	2769	1079	A2	ARDS	1.87793	2607	1079	4
15	A2_CELL593_N1	A2	1764	879	A2	ARDS	1.19048	2085	879	15
18	A2_CELL594_N1	A2	6756	1920	A2	ARDS	2.45708	2551	1046	18
8	A2_CELL595_N1	A2	1520	796	A2	ARDS	0.263158	1965	815	8
17	A2_CELL596_N1	A2	11075	3081	A2	ARDS	2.06772	2818	1578	17
21	A2_CELL597_N1	A2	1687	831	A2	ARDS	0.0592768	1967	843	21
4	A2_CELL598_N1	A2	5784	1801	A2	ARDS	1.08921	2783	1341	4
3	A2_CELL599_N1	A2	2059	721	A2	ARDS	2.08839	2231	721	3
2	A2_CELL600_N1	A2	3960	1536	A2	ARDS	0.984848	2808	1529	2
10	A2_CELL601_N1	A2	3021	1045	A2	ARDS	1.32406	2654	1045	10
10	A2_CELL602_N1	A2	2355	909	A2	ARDS	0.764331	2356	909	10
21	A2_CELL603_N1	A2	1005	524	A2	ARDS	0	1735	630	21
9	A2_CELL604_N1	A2	2371	1078	A2	ARDS	1.51835	2371	1078	9
4	A2_CELL605_N1	A2	1439	621	A2	ARDS	1.66782	2053	624	4
2	A2_CELL606_N1	A2	1508	754	A2	ARDS	1.39257	2033	755	2
10	A2_CELL607_N1	A2	2942	982	A2	ARDS	0.67981	2638	982	10
10	A2_CELL608_N1	A2	3691	1366	A2	ARDS	0.596044	2691	1364	10
10	A2_CELL609_N1	A2	1959	808	A2	ARDS	0.765697	2174	808	10
4	A2_CELL610_N1	A2	3582	1293	A2	ARDS	1.06086	2754	1288	4
17	A2_CELL611_N1	A2	6098	1968	A2	ARDS	1.86947	2634	1286	17
28	A2_CELL612_N1	A2	7987	2486	A2	ARDS	3.94391	2708	1289	28
10	A2_CELL613_N1	A2	1545	742	A2	ARDS	0.711974	2052	745	10
18	A2_CELL614_N1	A2	1416	585	A2	ARDS	0.847458	2049	587	18
17	A2_CELL615_N1	A2	5443	1924	A2	ARDS	1.12071	2983	1646	17
8	A2_CELL616_N1	A2	1027	557	A2	ARDS	0.486855	1946	612	8
8	A2_CELL617_N1	A2	1098	611	A2	ARDS	0.728597	2018	656	8
10	A2_CELL618_N1	A2	2444	891	A2	ARDS	1.10475	2441	891	10
11	A2_CELL619_N1	A2	1655	846	A2	ARDS	0.120846	2061	849	11
4	A2_CELL620_N1	A2	1474	663	A2	ARDS	1.01764	2066	666	4
17	A2_CELL621_N1	A2	1395	700	A2	ARDS	1.07527	2039	706	17
10	A2_CELL622_N1	A2	1642	716	A2	ARDS	1.46163	2127	717	10
22	A2_CELL623_N1	A2	1696	897	A2	ARDS	0.707547	2062	897	22
10	A2_CELL624_N1	A2	1702	706	A2	ARDS	0.705053	2137	707	10
4	A2_CELL625_N1	A2	3138	1262	A2	ARDS	0.892288	2691	1262	4
27	A2_CELL626_N1	A2	2235	1069	A2	ARDS	1.16331	2268	1069	27
15	A2_CELL628_N1	A2	4755	1581	A2	ARDS	3.00736	2954	1514	15
9	A2_CELL630_N1	A2	1235	594	A2	ARDS	1.94332	2158	597	9
9	A2_CELL631_N1	A2	1320	628	A2	ARDS	2.34848	2040	629	9
4	A2_CELL632_N1	A2	1587	641	A2	ARDS	0.819156	2099	642	4
15	A2_CELL634_N1	A2	1258	565	A2	ARDS	1.74881	2083	574	15
4	A2_CELL635_N1	A2	1686	733	A2	ARDS	2.01661	2143	733	4
7	A2_CELL636_N1	A2	6485	2202	A2	ARDS	1.07941	2500	1269	7
10	A2_CELL637_N1	A2	2434	1042	A2	ARDS	1.43796	2432	1042	10
4	A2_CELL638_N1	A2	4697	1689	A2	ARDS	1.59676	2979	1641	4
4	A2_CELL639_N1	A2	2366	950	A2	ARDS	0.718512	2366	950	4
10	A2_CELL640_N1	A2	2546	1028	A2	ARDS	0.864101	2491	1028	10
21	A2_CELL641_N1	A2	1327	676	A2	ARDS	0	1789	752	21
4	A2_CELL642_N1	A2	1020	513	A2	ARDS	0	1959	547	4
7	A2_CELL643_N1	A2	2993	1210	A2	ARDS	1.43669	2682	1210	7
18	A2_CELL645_N1	A2	6953	2053	A2	ARDS	1.68273	2520	1068	18
8	A2_CELL646_N1	A2	1246	636	A2	ARDS	0.561798	2128	660	8
18	A2_CELL647_N1	A2	1042	440	A2	ARDS	2.20729	1929	520	18
4	A2_CELL648_N1	A2	1275	600	A2	ARDS	1.09804	2093	603	4
8	A2_CELL649_N1	A2	1300	670	A2	ARDS	0.615385	2030	695	8
10	A2_CELL650_N1	A2	5370	2063	A2	ARDS	1.13594	3037	1778	10
4	A2_CELL651_N1	A2	1457	641	A2	ARDS	0.754976	2033	644	4
8	A2_CELL652_N1	A2	1149	562	A2	ARDS	1.56658	2065	594	8
10	A2_CELL653_N1	A2	3001	989	A2	ARDS	1.03299	2639	989	10
10	A2_CELL654_N1	A2	1892	699	A2	ARDS	0.845666	2187	699	10
4	A2_CELL655_N1	A2	1834	909	A2	ARDS	0.327154	2092	909	4
15	A2_CELL656_N1	A2	1461	730	A2	ARDS	1.02669	1962	733	15
11	A2_CELL657_N1	A2	1158	614	A2	ARDS	1.5544	2071	639	11
11	A2_CELL658_N1	A2	2238	1058	A2	ARDS	1.16175	2264	1058	11
4	A2_CELL659_N1	A2	1635	803	A2	ARDS	0.856269	2093	804	4
10	A2_CELL660_N1	A2	1778	703	A2	ARDS	1.40607	2141	703	10
18	A2_CELL661_N1	A2	1085	502	A2	ARDS	0.184332	2039	518	18
18	A2_CELL662_N1	A2	10701	2981	A2	ARDS	2.22409	2796	1451	18
17	A2_CELL663_N1	A2	6953	2135	A2	ARDS	2.05667	2556	1215	17
18	A2_CELL664_N1	A2	6132	2019	A2	ARDS	1.84279	2758	1390	18
9	A2_CELL665_N1	A2	1862	810	A2	ARDS	1.23523	2136	810	9
18	A2_CELL667_N1	A2	4597	1524	A2	ARDS	2.50163	2954	1487	18
17	A2_CELL668_N1	A2	1892	892	A2	ARDS	1.74419	2138	892	17
17	A2_CELL669_N1	A2	2808	1221	A2	ARDS	2.52849	2646	1221	17
8	A2_CELL670_N1	A2	1182	637	A2	ARDS	0.507614	2119	667	8
4	A2_CELL671_N1	A2	4235	1477	A2	ARDS	0.991736	2888	1458	4
9	A2_CELL672_N1	A2	2727	1215	A2	ARDS	2.23689	2609	1215	9
8	A2_CELL673_N1	A2	1017	558	A2	ARDS	0.393314	1967	601	8
4	A2_CELL674_N1	A2	2506	982	A2	ARDS	1.39665	2466	982	4
21	A2_CELL675_N1	A2	1048	506	A2	ARDS	0	1751	602	21
18	A2_CELL676_N1	A2	4558	1607	A2	ARDS	1.73322	2979	1581	18
9	A2_CELL677_N1	A2	1010	489	A2	ARDS	1.38614	1988	510	9
7	A2_CELL678_N1	A2	4214	1410	A2	ARDS	0.996678	2813	1394	7
2	A2_CELL679_N1	A2	1327	666	A2	ARDS	0.75358	2054	672	2
10	A2_CELL680_N1	A2	3608	1299	A2	ARDS	1.46896	2726	1298	10
5	A2_CELL681_N1	A2	1086	582	A2	ARDS	1.9337	2013	600	5
4	A2_CELL682_N1	A2	1795	750	A2	ARDS	0.891365	2116	750	4
11	A2_CELL683_N1	A2	3787	1729	A2	ARDS	0.765778	2902	1716	11
9	A2_CELL684_N1	A2	2571	1130	A2	ARDS	1.82808	2517	1130	9
11	A2_CELL685_N1	A2	1015	465	A2	ARDS	0.985222	1955	493	11
3	A2_CELL686_N1	A2	1825	626	A2	ARDS	1.42466	2175	627	3
10	A2_CELL687_N1	A2	1505	642	A2	ARDS	0.996678	2055	643	10
8	A2_CELL688_N1	A2	1057	515	A2	ARDS	0.473037	1904	567	8
9	A2_CELL689_N1	A2	1267	620	A2	ARDS	1.42068	2126	626	9
10	A2_CELL690_N1	A2	2104	825	A2	ARDS	1.37833	2224	825	10
15	A2_CELL691_N1	A2	1255	580	A2	ARDS	1.51394	2101	583	15
10	A2_CELL692_N1	A2	2416	871	A2	ARDS	1.03477	2416	871	10
9	A2_CELL693_N1	A2	1404	699	A2	ARDS	1.63818	2008	706	9
3	A2_CELL694_N1	A2	3062	1029	A2	ARDS	1.69824	2651	1029	3
9	A2_CELL695_N1	A2	1946	828	A2	ARDS	1.02775	2163	828	9
17	A2_CELL696_N1	A2	14613	3651	A2	ARDS	3.35318	2656	1388	17
10	A2_CELL697_N1	A2	1361	550	A2	ARDS	0.587803	2079	554	10
10	A2_CELL698_N1	A2	2641	1178	A2	ARDS	0.605831	2568	1178	10
17	A2_CELL699_N1	A2	2799	1170	A2	ARDS	2.07217	2626	1170	17
8	A2_CELL700_N1	A2	1110	560	A2	ARDS	0.27027	2069	587	8
10	A2_CELL701_N1	A2	1063	469	A2	ARDS	1.4111	2045	481	10
10	A2_CELL702_N1	A2	1697	697	A2	ARDS	0.883913	2113	697	10
10	A2_CELL703_N1	A2	4255	1450	A2	ARDS	1.10458	2845	1432	10
9	A2_CELL704_N1	A2	2605	1100	A2	ARDS	1.42035	2539	1100	9
2	A2_CELL705_N1	A2	1266	630	A2	ARDS	0.947867	2037	641	2
9	A2_CELL706_N1	A2	1413	668	A2	ARDS	0.707714	2017	674	9
15	A2_CELL707_N1	A2	1690	721	A2	ARDS	2.60355	2129	721	15
8	A2_CELL708_N1	A2	1293	648	A2	ARDS	0.232019	1997	677	8
10	A2_CELL709_N1	A2	2323	985	A2	ARDS	1.11924	2328	985	10
4	A2_CELL710_N1	A2	1235	644	A2	ARDS	1.1336	2130	655	4
8	A2_CELL711_N1	A2	1157	589	A2	ARDS	0.0864304	2085	645	8
4	A2_CELL712_N1	A2	1368	545	A2	ARDS	0.584795	2086	549	4
10	A2_CELL713_N1	A2	2380	894	A2	ARDS	0.882353	2380	894	10
3	A2_CELL714_N1	A2	1622	689	A2	ARDS	2.21948	2106	689	3
15	A2_CELL715_N1	A2	1637	713	A2	ARDS	0.794136	2120	713	15
2	A2_CELL716_N1	A2	1082	661	A2	ARDS	2.03327	2103	677	2
3	A2_CELL717_N1	A2	1915	727	A2	ARDS	1.8799	2183	727	3
10	A2_CELL718_N1	A2	4160	1394	A2	ARDS	0.745192	2821	1383	10
17	A2_CELL719_N1	A2	8565	2579	A2	ARDS	1.48278	2616	1332	17
4	A2_CELL720_N1	A2	2256	888	A2	ARDS	0.797872	2299	888	4
9	A2_CELL721_N1	A2	1515	718	A2	ARDS	2.44224	2017	719	9
3	A2_CELL723_N1	A2	1303	537	A2	ARDS	1.53492	2084	540	3
10	A2_CELL724_N1	A2	2461	1005	A2	ARDS	1.62536	2452	1005	10
17	A2_CELL725_N1	A2	3181	1290	A2	ARDS	1.19459	2710	1290	17
21	A2_CELL726_N1	A2	1459	706	A2	ARDS	0	1867	758	21
4	A2_CELL727_N1	A2	1015	468	A2	ARDS	0.8867	1994	488	4
17	A2_CELL728_N1	A2	6510	2032	A2	ARDS	1.90476	2532	1188	17
18	A2_CELL730_N1	A2	1765	683	A2	ARDS	1.24646	2076	685	18
11	A2_CELL731_N1	A2	1251	624	A2	ARDS	2.39808	2080	632	11
10	A2_CELL732_N1	A2	1654	748	A2	ARDS	0.967352	2137	748	10
10	A2_CELL733_N1	A2	1885	726	A2	ARDS	0.795756	2169	726	10
10	A2_CELL734_N1	A2	1829	689	A2	ARDS	0.82012	2154	689	10
8	A2_CELL735_N1	A2	2311	1034	A2	ARDS	0.64907	2319	1034	8
10	A2_CELL736_N1	A2	1501	671	A2	ARDS	0.5996	2055	672	10
4	A2_CELL737_N1	A2	1401	651	A2	ARDS	0.428266	2046	656	4
18	A2_CELL738_N1	A2	7574	2481	A2	ARDS	2.44257	2542	1236	18
4	A2_CELL739_N1	A2	2442	991	A2	ARDS	2.9484	2439	991	4
10	A2_CELL740_N1	A2	2727	1077	A2	ARDS	1.3568	2589	1077	10
4	A2_CELL741_N1	A2	1047	488	A2	ARDS	1.7192	1978	511	4
10	A2_CELL742_N1	A2	3894	1327	A2	ARDS	0.95018	2749	1317	10
8	A2_CELL743_N1	A2	1025	521	A2	ARDS	0.292683	1942	569	8
0	A2_CELL744_N1	A2	2261	1114	A2	ARDS	0.973021	2276	1114	0
17	A2_CELL745_N1	A2	3362	1363	A2	ARDS	2.67698	2778	1358	17
18	A2_CELL746_N1	A2	2881	1026	A2	ARDS	2.01319	2627	1026	18
18	A2_CELL747_N1	A2	7745	2323	A2	ARDS	2.05294	2603	1209	18
8	A2_CELL748_N1	A2	2233	983	A2	ARDS	0.268697	2272	983	8
4	A2_CELL749_N1	A2	3227	1250	A2	ARDS	0.991633	2700	1250	4
22	A2_CELL750_N1	A2	7361	2064	A2	ARDS	2.30947	2725	1156	22
3	A2_CELL752_N1	A2	3330	1217	A2	ARDS	2.1021	2763	1217	3
4	A2_CELL754_N1	A2	1664	649	A2	ARDS	1.20192	2145	649	4
4	A2_CELL755_N1	A2	4831	1607	A2	ARDS	1.36618	2945	1518	4
9	A2_CELL756_N1	A2	1572	678	A2	ARDS	1.39949	2081	678	9
10	A2_CELL757_N1	A2	1658	743	A2	ARDS	0.965018	2127	744	10
2	A2_CELL758_N1	A2	1993	876	A2	ARDS	1.15404	2177	876	2
15	A2_CELL759_N1	A2	2285	990	A2	ARDS	1.9256	2302	990	15
8	A2_CELL760_N1	A2	1270	651	A2	ARDS	0.314961	2091	675	8
10	A2_CELL761_N1	A2	3800	1394	A2	ARDS	1.13158	2738	1391	10
9	A2_CELL762_N1	A2	2134	863	A2	ARDS	1.59325	2234	862	9
8	A2_CELL763_N1	A2	1642	845	A2	ARDS	1.03532	2076	846	8
17	A2_CELL764_N1	A2	5825	1789	A2	ARDS	1.15021	2721	1281	17
4	A2_CELL765_N1	A2	1189	562	A2	ARDS	0.756939	2115	570	4
4	A2_CELL766_N1	A2	1506	558	A2	ARDS	0.929615	2081	559	4
10	A2_CELL767_N1	A2	1009	485	A2	ARDS	0.594648	1979	504	10
4	A2_CELL768_N1	A2	1920	864	A2	ARDS	1.09375	2152	864	4
9	A2_CELL769_N1	A2	5397	1816	A2	ARDS	1.90847	2984	1565	9
4	A2_CELL770_N1	A2	1919	810	A2	ARDS	0.990099	2157	810	4
4	A2_CELL771_N1	A2	2196	908	A2	ARDS	0.865209	2260	908	4
4	A2_CELL772_N1	A2	1609	790	A2	ARDS	3.72902	2056	791	4
10	A2_CELL773_N1	A2	2644	990	A2	ARDS	1.059	2545	990	10
10	A2_CELL774_N1	A2	2745	909	A2	ARDS	1.27505	2558	909	10
10	A2_CELL775_N1	A2	1312	549	A2	ARDS	1.29573	2059	550	10
9	A2_CELL776_N1	A2	1290	625	A2	ARDS	0.930233	2034	635	9
9	A2_CELL777_N1	A2	2664	1010	A2	ARDS	2.21471	2547	1010	9
4	A2_CELL778_N1	A2	1112	651	A2	ARDS	0.44964	2073	670	4
18	A2_CELL779_N1	A2	3657	1306	A2	ARDS	1.50396	2724	1303	18
10	A2_CELL780_N1	A2	1137	535	A2	ARDS	1.31926	2068	549	10
10	A2_CELL781_N1	A2	2476	843	A2	ARDS	1.13086	2451	843	10
10	A2_CELL782_N1	A2	1033	473	A2	ARDS	0.677638	2017	492	10
7	A2_CELL783_N1	A2	1706	855	A2	ARDS	1.52403	2117	855	7
18	A2_CELL784_N1	A2	1997	747	A2	ARDS	1.35203	2175	747	18
10	A2_CELL785_N1	A2	1847	704	A2	ARDS	1.2994	2154	703	10
4	A2_CELL786_N1	A2	2020	788	A2	ARDS	1.28713	2210	788	4
10	A2_CELL788_N1	A2	1705	762	A2	ARDS	1.05572	2124	762	10
9	A2_CELL789_N1	A2	1914	802	A2	ARDS	1.14943	2154	802	9
2	A2_CELL790_N1	A2	2522	969	A2	ARDS	1.62569	2488	969	2
17	A2_CELL791_N1	A2	3075	1208	A2	ARDS	2.50407	2681	1206	17
4	A2_CELL792_N1	A2	1920	805	A2	ARDS	1.61458	2163	805	4
17	A2_CELL793_N1	A2	1691	685	A2	ARDS	1.1236	2143	685	17
3	A2_CELL795_N1	A2	1790	699	A2	ARDS	1.62011	2154	699	3
17	A2_CELL796_N1	A2	2908	1162	A2	ARDS	0.825309	2657	1162	17
19	A2_CELL797_N1	A2	2101	1025	A2	ARDS	1.47549	2186	1025	19
3	A2_CELL798_N1	A2	2699	910	A2	ARDS	1.44498	2550	910	3
2	A2_CELL799_N1	A2	1672	751	A2	ARDS	1.73445	2130	751	2
18	A2_CELL800_N1	A2	7799	2559	A2	ARDS	2.29517	2568	1285	18
10	A2_CELL801_N1	A2	1296	586	A2	ARDS	1.46605	2116	587	10
10	A2_CELL802_N1	A2	3019	1170	A2	ARDS	1.19245	2675	1170	10
10	A2_CELL803_N1	A2	2790	914	A2	ARDS	0.860215	2578	914	10
18	A2_CELL804_N1	A2	9149	2673	A2	ARDS	2.69975	2675	1329	18
10	A2_CELL805_N1	A2	1350	613	A2	ARDS	0.592593	2044	621	10
10	A2_CELL806_N1	A2	2120	829	A2	ARDS	1.08491	2240	829	10
10	A2_CELL807_N1	A2	2226	960	A2	ARDS	0.539084	2284	960	10
8	A2_CELL808_N1	A2	1096	552	A2	ARDS	0.456204	2017	589	8
4	A2_CELL809_N1	A2	1280	555	A2	ARDS	1.48438	2081	559	4
0	A2_CELL810_N1	A2	1570	862	A2	ARDS	1.52866	2030	864	0
3	A2_CELL811_N1	A2	2801	1022	A2	ARDS	1.32096	2596	1022	3
10	A2_CELL812_N1	A2	2339	875	A2	ARDS	1.06883	2344	875	10
10	A2_CELL813_N1	A2	2171	857	A2	ARDS	1.01336	2262	857	10
4	A2_CELL814_N1	A2	1760	777	A2	ARDS	2.38636	2092	777	4
10	A2_CELL815_N1	A2	1312	589	A2	ARDS	0.838415	2074	594	10
18	A2_CELL816_N1	A2	6638	1996	A2	ARDS	2.6514	2549	1127	18
3	A2_CELL817_N1	A2	1031	433	A2	ARDS	1.64888	2017	454	3
9	A2_CELL818_N1	A2	3562	1339	A2	ARDS	1.20719	2749	1337	9
28	A2_CELL819_N1	A2	5621	1587	A2	ARDS	2.50845	2948	1317	28
18	A2_CELL820_N1	A2	7224	2312	A2	ARDS	2.75471	2552	1216	18
17	A2_CELL821_N1	A2	13689	3433	A2	ARDS	0.949668	2728	1429	17
8	A2_CELL822_N1	A2	1414	744	A2	ARDS	0.282885	1980	752	8
10	A2_CELL823_N1	A2	1575	760	A2	ARDS	0.571429	2040	761	10
9	A2_CELL824_N1	A2	1231	610	A2	ARDS	1.13729	2101	621	9
10	A2_CELL825_N1	A2	3850	1364	A2	ARDS	1.11688	2729	1360	10
4	A2_CELL826_N1	A2	1349	635	A2	ARDS	0.74129	2004	638	4
4	A2_CELL827_N1	A2	1555	815	A2	ARDS	0.771704	2037	815	4
18	A2_CELL828_N1	A2	4422	1454	A2	ARDS	1.78652	2907	1421	18
10	A2_CELL829_N1	A2	1955	822	A2	ARDS	0.255754	2166	822	10
18	A2_CELL830_N1	A2	2322	814	A2	ARDS	2.49785	2331	814	18
10	A2_CELL831_N1	A2	7192	2045	A2	ARDS	1.45996	2596	1147	10
4	A2_CELL832_N1	A2	1018	501	A2	ARDS	0.785855	1974	532	4
10	A2_CELL833_N1	A2	3394	1241	A2	ARDS	0.795522	2744	1240	10
10	A2_CELL834_N1	A2	1593	620	A2	ARDS	0.690521	2109	620	10
10	A2_CELL835_N1	A2	13732	3508	A2	ARDS	2.27207	2702	1357	10
7	A2_CELL836_N1	A2	2106	902	A2	ARDS	1.04463	2221	902	7
4	A2_CELL838_N1	A2	2771	1065	A2	ARDS	0.866113	2604	1065	4
5	A2_CELL839_N1	A2	3380	1378	A2	ARDS	3.7574	2792	1376	5
4	A2_CELL840_N1	A2	1057	488	A2	ARDS	0.473037	1915	524	4
10	A2_CELL841_N1	A2	1913	850	A2	ARDS	0.888657	2149	850	10
15	A2_CELL842_N1	A2	1889	862	A2	ARDS	1.05876	2146	862	15
17	A2_CELL843_N1	A2	4300	1662	A2	ARDS	1.51163	2919	1647	17
8	A2_CELL844_N1	A2	1130	594	A2	ARDS	0.353982	2049	631	8
4	A2_CELL845_N1	A2	2830	1056	A2	ARDS	1.30742	2614	1056	4
10	A2_CELL846_N1	A2	2841	1164	A2	ARDS	0.915171	2624	1164	10
17	A2_CELL847_N1	A2	1359	672	A2	ARDS	2.50184	2031	679	17
3	A2_CELL848_N1	A2	4596	1568	A2	ARDS	1.67537	2920	1527	3
4	A2_CELL849_N1	A2	1495	833	A2	ARDS	2.94314	1965	833	4
0	A2_CELL850_N1	A2	1282	670	A2	ARDS	1.48206	2102	675	0
8	A2_CELL851_N1	A2	3066	1312	A2	ARDS	0.880626	2726	1312	8
8	A2_CELL852_N1	A2	1016	552	A2	ARDS	0.492126	1990	591	8
17	A2_CELL853_N1	A2	6986	2269	A2	ARDS	2.20441	2558	1258	17
4	A2_CELL854_N1	A2	1004	474	A2	ARDS	0.59761	1957	502	4
10	A2_CELL855_N1	A2	2399	913	A2	ARDS	0.708629	2399	913	10
21	A2_CELL856_N1	A2	1052	678	A2	ARDS	0	1768	775	21
22	A2_CELL857_N1	A2	13242	1863	A2	ARDS	0.740069	3218	664	22
26	A2_CELL858_N1	A2	1846	823	A2	ARDS	1.24594	2092	823	26
8	A2_CELL859_N1	A2	1701	811	A2	ARDS	1.0582	2104	814	8
10	A2_CELL860_N1	A2	1228	723	A2	ARDS	0.488599	2184	730	10
10	A2_CELL861_N1	A2	3040	1213	A2	ARDS	1.21711	2664	1213	10
4	A2_CELL862_N1	A2	1481	639	A2	ARDS	0.945307	2043	641	4
4	A2_CELL863_N1	A2	5655	1885	A2	ARDS	1.90981	2993	1562	4
8	A2_CELL864_N1	A2	1538	657	A2	ARDS	0.780234	2044	663	8
4	A2_CELL865_N1	A2	2124	906	A2	ARDS	1.55367	2235	906	4
7	A2_CELL866_N1	A2	1047	478	A2	ARDS	1.05062	2027	494	7
25	A2_CELL867_N1	A2	4816	1484	A2	ARDS	3.55066	2990	1408	25
18	A2_CELL868_N1	A2	4911	1508	A2	ARDS	2.28059	2989	1426	18
7	A2_CELL869_N1	A2	1816	856	A2	ARDS	1.81718	2115	856	7
10	A2_CELL870_N1	A2	5384	1770	A2	ARDS	0.83581	2960	1529	10
5	A2_CELL871_N1	A2	4902	1936	A2	ARDS	1.89718	3058	1836	5
15	A2_CELL872_N1	A2	1018	512	A2	ARDS	2.1611	1997	539	15
17	A2_CELL873_N1	A2	1001	563	A2	ARDS	1.0989	2014	581	17
9	A2_CELL874_N1	A2	2241	1003	A2	ARDS	1.91879	2283	1003	9
2	A2_CELL875_N1	A2	1013	506	A2	ARDS	1.38203	2004	527	2
8	A2_CELL876_N1	A2	1345	641	A2	ARDS	0.0743494	1996	668	8
9	A2_CELL877_N1	A2	1828	753	A2	ARDS	6.01751	2139	753	9
4	A2_CELL878_N1	A2	5849	2094	A2	ARDS	1.45324	2774	1507	4
18	A2_CELL879_N1	A2	5036	1816	A2	ARDS	1.72756	3051	1709	18
2	A2_CELL880_N1	A2	2735	1155	A2	ARDS	2.0841	2593	1155	2
9	A2_CELL881_N1	A2	2083	967	A2	ARDS	1.15218	2191	967	9
9	A2_CELL882_N1	A2	1791	802	A2	ARDS	1.17253	2112	802	9
15	A2_CELL883_N1	A2	2174	931	A2	ARDS	2.66789	2257	931	15
15	A2_CELL884_N1	A2	1934	837	A2	ARDS	1.03413	2162	837	15
28	A2_CELL885_N1	A2	1769	804	A2	ARDS	0.565291	2090	804	28
10	A2_CELL886_N1	A2	3025	1080	A2	ARDS	0.892562	2661	1080	10
7	A2_CELL887_N1	A2	1042	473	A2	ARDS	1.53551	2034	486	7
18	A2_CELL888_N1	A2	7696	2060	A2	ARDS	2.16996	2584	1024	18
3	A2_CELL889_N1	A2	1344	637	A2	ARDS	1.5625	2054	639	3
18	A2_CELL890_N1	A2	3104	1096	A2	ARDS	1.22423	2669	1096	18
8	A2_CELL891_N1	A2	1660	775	A2	ARDS	1.56627	2114	776	8
10	A2_CELL892_N1	A2	2455	976	A2	ARDS	0.407332	2449	976	10
8	A2_CELL893_N1	A2	1001	552	A2	ARDS	0	1966	607	8
9	A2_CELL894_N1	A2	4717	1596	A2	ARDS	1.61119	2976	1553	9
10	A2_CELL895_N1	A2	1065	508	A2	ARDS	0.469484	2033	518	10
7	A2_CELL896_N1	A2	3219	1296	A2	ARDS	1.08729	2731	1296	7
10	A2_CELL897_N1	A2	2612	1112	A2	ARDS	0.689127	2524	1111	10
4	A2_CELL898_N1	A2	2308	799	A2	ARDS	1.86308	2328	799	4
21	A2_CELL899_N1	A2	1715	844	A2	ARDS	0	1956	855	21
10	A2_CELL900_N1	A2	2918	1163	A2	ARDS	1.57642	2644	1163	10
4	A2_CELL901_N1	A2	1354	698	A2	ARDS	1.10783	2025	702	4
7	A2_CELL902_N1	A2	1020	528	A2	ARDS	1.76471	1991	547	7
17	A2_CELL903_N1	A2	15301	3707	A2	ARDS	1.75152	2658	1425	17
9	A2_CELL904_N1	A2	1202	615	A2	ARDS	1.66389	2130	628	9
17	A2_CELL905_N1	A2	9070	2994	A2	ARDS	1.5656	2703	1599	17
21	A2_CELL906_N1	A2	1058	578	A2	ARDS	0.189036	1755	672	21
11	A2_CELL907_N1	A2	1380	590	A2	ARDS	0.434783	2012	598	11
18	A2_CELL908_N1	A2	1965	1124	A2	ARDS	0.916031	2119	1124	18
10	A2_CELL909_N1	A2	1800	805	A2	ARDS	0.5	2118	805	10
8	A2_CELL910_N1	A2	1005	525	A2	ARDS	0.497512	1954	561	8
10	A2_CELL911_N1	A2	2528	952	A2	ARDS	0.751582	2485	952	10
4	A2_CELL912_N1	A2	1768	678	A2	ARDS	1.35747	2150	679	4
4	A2_CELL913_N1	A2	1501	615	A2	ARDS	1.7988	2060	616	4
17	A2_CELL914_N1	A2	12499	3068	A2	ARDS	2.37619	2786	1407	17
10	A2_CELL915_N1	A2	1309	506	A2	ARDS	0.763942	2099	514	10
8	A2_CELL916_N1	A2	1922	909	A2	ARDS	0.312175	2124	909	8
10	A2_CELL917_N1	A2	2174	943	A2	ARDS	0.873965	2249	943	10
17	A2_CELL918_N1	A2	8216	2576	A2	ARDS	2.5073	2575	1322	17
21	A2_CELL919_N1	A2	1163	686	A2	ARDS	0	1836	779	21
18	A2_CELL920_N1	A2	4790	1647	A2	ARDS	0.897704	2949	1566	18
10	A2_CELL921_N1	A2	2170	873	A2	ARDS	0.552995	2264	873	10
17	A2_CELL922_N1	A2	16076	3831	A2	ARDS	2.62503	2621	1388	17
4	A2_CELL923_N1	A2	2532	977	A2	ARDS	1.4218	2492	977	4
18	A2_CELL924_N1	A2	8768	2367	A2	ARDS	2.42929	2663	1198	18
4	A2_CELL925_N1	A2	1240	591	A2	ARDS	0.403226	2119	602	4
17	A2_CELL926_N1	A2	2071	940	A2	ARDS	1.97972	2193	940	17
15	A2_CELL927_N1	A2	1167	596	A2	ARDS	1.62811	2064	610	15
2	A2_CELL928_N1	A2	2515	1050	A2	ARDS	2.98211	2488	1050	2
4	A2_CELL929_N1	A2	2161	927	A2	ARDS	1.24942	2244	927	4
12	A2_CELL930_N1	A2	1689	711	A2	ARDS	1.7762	2153	712	12
4	A2_CELL931_N1	A2	1512	593	A2	ARDS	1.38889	2073	593	4
10	A2_CELL932_N1	A2	2641	1040	A2	ARDS	1.21166	2548	1040	10
9	A2_CELL933_N1	A2	1214	609	A2	ARDS	1.31796	2092	623	9
4	A2_CELL934_N1	A2	3262	1147	A2	ARDS	1.5328	2716	1147	4
10	A2_CELL935_N1	A2	3449	1137	A2	ARDS	0.463903	2727	1133	10
18	A2_CELL936_N1	A2	11086	3072	A2	ARDS	2.24608	2818	1520	18
10	A2_CELL938_N1	A2	2634	1152	A2	ARDS	1.17692	2551	1152	10
11	A2_CELL939_N1	A2	1144	674	A2	ARDS	0.524476	1963	711	11
11	A2_CELL940_N1	A2	4618	1913	A2	ARDS	2.27371	3056	1870	11
10	A2_CELL941_N1	A2	2162	805	A2	ARDS	0.878816	2260	805	10
9	A2_CELL942_N1	A2	1734	716	A2	ARDS	1.26874	2124	716	9
18	A2_CELL943_N1	A2	8315	2549	A2	ARDS	2.05652	2638	1319	18
3	A2_CELL944_N1	A2	1127	559	A2	ARDS	1.86335	2086	566	3
10	A2_CELL945_N1	A2	2558	935	A2	ARDS	1.01642	2486	935	10
4	A2_CELL946_N1	A2	1317	670	A2	ARDS	0.987092	2053	676	4
15	A2_CELL947_N1	A2	3036	1228	A2	ARDS	2.40448	2693	1228	15
19	A2_CELL948_N1	A2	1269	638	A2	ARDS	4.41292	2103	649	19
5	A2_CELL949_N1	A2	2337	1153	A2	ARDS	1.41207	2338	1153	5
9	A2_CELL950_N1	A2	2275	982	A2	ARDS	1.71429	2303	982	9
10	A2_CELL951_N1	A2	2793	925	A2	ARDS	1.00251	2585	925	10
10	A2_CELL952_N1	A2	2843	1040	A2	ARDS	0.562786	2618	1040	10
10	A2_CELL953_N1	A2	1642	632	A2	ARDS	0.974421	2126	632	10
4	A2_CELL954_N1	A2	1357	623	A2	ARDS	1.69492	2066	625	4
9	A2_CELL955_N1	A2	3291	1267	A2	ARDS	1.76238	2732	1265	9
10	A2_CELL956_N1	A2	3275	1254	A2	ARDS	0.824427	2724	1254	10
10	A2_CELL957_N1	A2	1171	655	A2	ARDS	1.28096	2135	667	10
4	A2_CELL958_N1	A2	3843	1523	A2	ARDS	1.27505	2749	1519	4
12	A2_CELL959_N1	A2	1061	585	A2	ARDS	0.471254	1995	629	12
3	A2_CELL960_N1	A2	1430	569	A2	ARDS	0.979021	2063	574	3
8	A2_CELL961_N1	A2	1349	664	A2	ARDS	0.593032	1940	688	8
10	A2_CELL962_N1	A2	1772	763	A2	ARDS	0.395034	2120	763	10
17	A2_CELL963_N1	A2	5242	2098	A2	ARDS	2.00305	3100	1854	17
9	A2_CELL964_N1	A2	1283	535	A2	ARDS	2.26033	2098	543	9
15	A2_CELL965_N1	A2	2809	1162	A2	ARDS	1.56639	2632	1162	15
0	A2_CELL966_N1	A2	2168	1029	A2	ARDS	1.33764	2218	1029	0
4	A2_CELL967_N1	A2	1830	849	A2	ARDS	0.983607	2107	849	4
4	A2_CELL968_N1	A2	2247	880	A2	ARDS	0.667557	2289	880	4
21	A2_CELL969_N1	A2	1025	563	A2	ARDS	0	1745	662	21
15	A2_CELL970_N1	A2	1741	822	A2	ARDS	1.43596	2105	822	15
4	A2_CELL971_N1	A2	2391	861	A2	ARDS	1.04559	2391	861	4
17	A2_CELL972_N1	A2	2322	969	A2	ARDS	2.11025	2330	969	17
8	A2_CELL973_N1	A2	1381	643	A2	ARDS	2.09993	1987	660	8
10	A2_CELL974_N1	A2	1157	489	A2	ARDS	0.950735	2093	503	10
10	A2_CELL975_N1	A2	2739	1086	A2	ARDS	0.803213	2586	1086	10
15	A2_CELL976_N1	A2	3137	1200	A2	ARDS	1.11572	2687	1200	15
4	A2_CELL977_N1	A2	1691	693	A2	ARDS	1.30101	2133	693	4
17	A2_CELL978_N1	A2	13160	3359	A2	ARDS	2.04407	2786	1524	17
10	A2_CELL979_N1	A2	1191	566	A2	ARDS	0.419815	2089	580	10
11	A2_CELL980_N1	A2	1045	582	A2	ARDS	0.76555	1991	603	11
21	A2_CELL981_N1	A2	2021	876	A2	ARDS	0.0494805	2113	876	21
3	A2_CELL982_N1	A2	9265	2604	A2	ARDS	1.70534	2659	1259	3
17	A2_CELL983_N1	A2	1221	584	A2	ARDS	1.0647	2134	595	17
4	A2_CELL984_N1	A2	2804	1157	A2	ARDS	1.03424	2622	1157	4
17	A2_CELL985_N1	A2	2695	1180	A2	ARDS	0.779221	2579	1180	17
10	A2_CELL986_N1	A2	2995	1037	A2	ARDS	0.534224	2643	1037	10
8	A2_CELL987_N1	A2	1115	577	A2	ARDS	0.44843	2010	616	8
10	A2_CELL988_N1	A2	3388	1311	A2	ARDS	0.826446	2772	1311	10
10	A2_CELL989_N1	A2	1536	588	A2	ARDS	1.30208	2097	588	10
4	A2_CELL990_N1	A2	10084	2722	A2	ARDS	1.89409	2755	1340	4
9	A2_CELL992_N1	A2	3555	1253	A2	ARDS	2.08158	2741	1252	9
10	A2_CELL993_N1	A2	1950	767	A2	ARDS	1.02564	2176	767	10
10	A2_CELL994_N1	A2	2171	797	A2	ARDS	1.24367	2264	797	10
29	A2_CELL995_N1	A2	3859	1432	A2	ARDS	1.76211	2776	1426	29
5	A2_CELL996_N1	A2	1526	840	A2	ARDS	3.47313	2013	845	5
10	A2_CELL997_N1	A2	3005	1154	A2	ARDS	0.63228	2666	1154	10
10	A2_CELL998_N1	A2	2922	925	A2	ARDS	1.50582	2610	925	10
4	A2_CELL999_N1	A2	1359	609	A2	ARDS	1.83959	2012	613	4
9	A2_CELL1000_N1	A2	1736	697	A2	ARDS	1.32488	2132	697	9
10	A2_CELL1001_N1	A2	4176	1370	A2	ARDS	1.07759	2804	1352	10
17	A2_CELL1002_N1	A2	2572	1152	A2	ARDS	1.47745	2532	1152	17
10	A2_CELL1003_N1	A2	1738	778	A2	ARDS	0.575374	2129	779	10
10	A2_CELL1004_N1	A2	1038	583	A2	ARDS	1.25241	2058	595	10
10	A2_CELL1005_N1	A2	3068	1055	A2	ARDS	0.880052	2660	1055	10
21	A2_CELL1006_N1	A2	1228	735	A2	ARDS	0.0814332	1808	819	21
21	A2_CELL1007_N1	A2	1251	692	A2	ARDS	0	1806	768	21
9	A2_CELL1008_N1	A2	1711	771	A2	ARDS	0.75979	2082	772	9
8	A2_CELL1009_N1	A2	1133	624	A2	ARDS	0.353045	2078	658	8
10	A2_CELL1010_N1	A2	3099	1185	A2	ARDS	1.1294	2673	1185	10
17	A2_CELL1011_N1	A2	4498	1621	A2	ARDS	2.33437	2936	1591	17
10	A2_CELL1012_N1	A2	2024	929	A2	ARDS	1.48221	2175	929	10
26	A2_CELL1013_N1	A2	16468	3363	A2	ARDS	1.37236	2777	1181	26
9	A2_CELL1014_N1	A2	2634	1109	A2	ARDS	1.70843	2553	1109	9
10	A2_CELL1015_N1	A2	2408	908	A2	ARDS	0.996678	2408	908	10
9	A2_CELL1016_N1	A2	1244	520	A2	ARDS	0.96463	2136	527	9
10	A2_CELL1017_N1	A2	2671	1051	A2	ARDS	0.486709	2554	1051	10
4	A2_CELL1018_N1	A2	2263	926	A2	ARDS	0.839593	2303	926	4
10	A2_CELL1020_N1	A2	2904	1045	A2	ARDS	1.06749	2620	1045	10
17	A2_CELL1021_N1	A2	2551	1229	A2	ARDS	1.45041	2532	1229	17
10	A2_CELL1022_N1	A2	2262	810	A2	ARDS	1.19363	2314	810	10
9	A2_CELL1023_N1	A2	2180	1040	A2	ARDS	1.46789	2248	1040	9
4	A2_CELL1024_N1	A2	2409	932	A2	ARDS	1.20382	2409	932	4
9	A2_CELL1025_N1	A2	1601	734	A2	ARDS	0.499688	2083	735	9
8	A2_CELL1026_N1	A2	1188	577	A2	ARDS	0.925926	2095	619	8
9	A2_CELL1027_N1	A2	1218	604	A2	ARDS	1.06732	2126	611	9
1	A2_CELL1028_N1	A2	1058	523	A2	ARDS	2.83554	2030	531	1
8	A2_CELL1029_N1	A2	1739	844	A2	ARDS	0.690052	2089	844	8
4	A2_CELL1030_N1	A2	1133	530	A2	ARDS	0.264784	2062	545	4
8	A2_CELL1031_N1	A2	2065	966	A2	ARDS	0.581114	2182	966	8
4	A2_CELL1032_N1	A2	1105	498	A2	ARDS	1.26697	1987	511	4
18	A2_CELL1033_N1	A2	1801	656	A2	ARDS	0.777346	2088	658	18
9	A2_CELL1034_N1	A2	1801	790	A2	ARDS	1.72127	2116	790	9
10	A2_CELL1035_N1	A2	3768	1480	A2	ARDS	0.796178	2741	1479	10
10	A2_CELL1036_N1	A2	3869	1388	A2	ARDS	0.749548	2746	1386	10
4	A2_CELL1037_N1	A2	2434	879	A2	ARDS	2.21857	2432	879	4
10	A2_CELL1038_N1	A2	1531	612	A2	ARDS	1.63292	2084	612	10
17	A2_CELL1039_N1	A2	2443	1050	A2	ARDS	1.30986	2441	1050	17
4	A2_CELL1040_N1	A2	2717	1116	A2	ARDS	0.736106	2593	1116	4
12	A2_CELL1041_N1	A2	2860	1178	A2	ARDS	0.909091	2629	1178	12
9	A2_CELL1042_N1	A2	2644	1006	A2	ARDS	1.13464	2545	1006	9
10	A2_CELL1043_N1	A2	2184	790	A2	ARDS	0.732601	2270	790	10
10	A2_CELL1044_N1	A2	6009	1816	A2	ARDS	1.01514	2637	1190	10
10	A2_CELL1045_N1	A2	2412	994	A2	ARDS	1.16086	2412	994	10
18	A2_CELL1046_N1	A2	4398	1492	A2	ARDS	2.4784	2897	1468	18
0	A2_CELL1047_N1	A2	1376	710	A2	ARDS	0.944767	2019	724	0
17	A2_CELL1048_N1	A2	1739	814	A2	ARDS	2.07016	2115	814	17
18	A2_CELL1049_N1	A2	2096	883	A2	ARDS	4.48473	2220	883	18
9	A2_CELL1051_N1	A2	1723	683	A2	ARDS	1.68311	2136	683	9
10	A2_CELL1052_N1	A2	2427	890	A2	ARDS	0.782859	2426	890	10
8	A2_CELL1053_N1	A2	1159	604	A2	ARDS	0	2047	639	8
10	A2_CELL1054_N1	A2	1006	489	A2	ARDS	1.19284	2014	500	10
17	A2_CELL1055_N1	A2	8394	2577	A2	ARDS	1.71551	2584	1306	17
11	A2_CELL1056_N1	A2	1018	614	A2	ARDS	0.589391	1934	654	11
7	A2_CELL1057_N1	A2	2816	1268	A2	ARDS	1.84659	2643	1268	7
29	A2_CELL1058_N1	A2	2619	886	A2	ARDS	1.5273	2533	886	29
18	A2_CELL1059_N1	A2	4133	1259	A2	ARDS	0.532301	2919	1242	18
10	A2_CELL1060_N1	A2	1632	706	A2	ARDS	1.53186	2121	706	10
4	A2_CELL1061_N1	A2	1059	529	A2	ARDS	1.41643	2010	545	4
10	A2_CELL1062_N1	A2	7706	2202	A2	ARDS	2.08928	2596	1115	10
0	A2_CELL1063_N1	A2	1568	808	A2	ARDS	1.27551	2058	809	0
10	A2_CELL1064_N1	A2	1810	722	A2	ARDS	0.883978	2147	722	10
4	A2_CELL1065_N1	A2	2027	873	A2	ARDS	1.43069	2174	873	4
3	A2_CELL1066_N1	A2	1745	830	A2	ARDS	1.89112	2120	830	3
10	A2_CELL1067_N1	A2	3329	1239	A2	ARDS	1.20156	2759	1237	10
2	A2_CELL1068_N1	A2	2129	909	A2	ARDS	2.0667	2231	909	2
28	A2_CELL1069_N1	A2	2897	878	A2	ARDS	3.31377	2624	878	28
8	A2_CELL1070_N1	A2	1070	544	A2	ARDS	0.841121	1960	583	8
29	A2_CELL1071_N1	A2	7325	463	A2	ARDS	0.204778	3259	239	29
10	A2_CELL1072_N1	A2	1610	625	A2	ARDS	1.61491	2108	625	10
9	A2_CELL1073_N1	A2	1427	678	A2	ARDS	2.24247	2012	679	9
8	A2_CELL1074_N1	A2	3491	1345	A2	ARDS	0.802062	2775	1342	8
24	A2_CELL1075_N1	A2	1124	560	A2	ARDS	1.51246	2055	574	24
8	A2_CELL1076_N1	A2	1007	519	A2	ARDS	0.794439	1953	566	8
9	A2_CELL1077_N1	A2	1964	920	A2	ARDS	1.01833	2159	920	9
4	A2_CELL1078_N1	A2	2024	711	A2	ARDS	1.67984	2216	711	4
10	A2_CELL1080_N1	A2	1295	616	A2	ARDS	0.926641	2053	627	10
4	A2_CELL1081_N1	A2	1773	696	A2	ARDS	1.01523	2139	696	4
4	A2_CELL1082_N1	A2	2994	1182	A2	ARDS	1.1356	2674	1182	4
9	A2_CELL1083_N1	A2	1610	671	A2	ARDS	2.29814	2094	671	9
21	A2_CELL1084_N1	A2	1024	502	A2	ARDS	0.0976562	1763	582	21
28	A2_CELL1085_N1	A2	1366	717	A2	ARDS	0.292826	1975	740	28
10	A2_CELL1086_N1	A2	2679	940	A2	ARDS	0.597238	2539	940	10
10	A2_CELL1087_N1	A2	2809	1012	A2	ARDS	0.533998	2601	1012	10
21	A2_CELL1089_N1	A2	1668	824	A2	ARDS	0	1959	839	21
28	A2_CELL1090_N1	A2	3978	1215	A2	ARDS	2.16189	2794	1201	28
17	A2_CELL1091_N1	A2	12152	3357	A2	ARDS	1.66228	2785	1598	17
10	A2_CELL1092_N1	A2	2520	1066	A2	ARDS	0.753968	2485	1066	10
10	A2_CELL1093_N1	A2	1992	875	A2	ARDS	1.00402	2181	875	10
18	A2_CELL1094_N1	A2	5295	1791	A2	ARDS	2.54958	3004	1596	18
8	A2_CELL1095_N1	A2	1223	647	A2	ARDS	0.245298	2104	676	8
10	A2_CELL1096_N1	A2	2161	952	A2	ARDS	1.06432	2237	952	10
4	A2_CELL1097_N1	A2	3041	1224	A2	ARDS	1.44689	2686	1224	4
4	A2_CELL1099_N1	A2	1362	585	A2	ARDS	1.24816	2044	590	4
9	A2_CELL1100_N1	A2	1264	509	A2	ARDS	1.02848	2067	520	9
4	A2_CELL1101_N1	A2	1674	722	A2	ARDS	0.716846	2120	722	4
7	A2_CELL1102_N1	A2	1724	811	A2	ARDS	2.26218	2110	811	7
9	A2_CELL1103_N1	A2	1019	556	A2	ARDS	1.57017	1980	581	9
17	A2_CELL1104_N1	A2	4830	1714	A2	ARDS	1.32505	3011	1649	17
10	A2_CELL1105_N1	A2	1264	536	A2	ARDS	0.949367	2110	540	10
4	A2_CELL1106_N1	A2	1205	506	A2	ARDS	0.497925	2125	514	4
3	A2_CELL1107_N1	A2	1515	562	A2	ARDS	2.11221	2074	562	3
8	A2_CELL1108_N1	A2	1387	677	A2	ARDS	0.36049	1999	692	8
15	A2_CELL1109_N1	A2	1089	538	A2	ARDS	7.07071	1973	614	15
4	A2_CELL1110_N1	A2	4033	1465	A2	ARDS	1.78527	2831	1455	4
10	A2_CELL1111_N1	A2	2756	1139	A2	ARDS	1.48766	2596	1139	10
10	A2_CELL1112_N1	A2	3516	1256	A2	ARDS	1.05233	2722	1254	10
10	A2_CELL1113_N1	A2	2148	903	A2	ARDS	0.931099	2241	903	10
2	A2_CELL1114_N1	A2	1411	713	A2	ARDS	1.34656	1999	718	2
10	A2_CELL1115_N1	A2	2538	1052	A2	ARDS	0.945626	2490	1052	10
10	A2_CELL1116_N1	A2	3005	970	A2	ARDS	1.03161	2638	970	10
8	A2_CELL1117_N1	A2	1494	779	A2	ARDS	0.803213	1940	800	8
9	A2_CELL1118_N1	A2	1283	630	A2	ARDS	2.10444	2067	634	9
28	A2_CELL1120_N1	A2	1815	788	A2	ARDS	4.6832	2095	788	28
17	A2_CELL1121_N1	A2	1629	711	A2	ARDS	1.59607	2102	711	17
10	A2_CELL1122_N1	A2	3024	1174	A2	ARDS	0.793651	2672	1174	10
10	A2_CELL1123_N1	A2	1036	463	A2	ARDS	1.35135	2028	472	10
22	A2_CELL1124_N1	A2	4932	1282	A2	ARDS	2.96026	3035	1178	22
4	A2_CELL1125_N1	A2	1585	766	A2	ARDS	1.5142	2081	766	4
9	A2_CELL1126_N1	A2	1726	798	A2	ARDS	1.44844	2088	798	9
10	A2_CELL1127_N1	A2	7916	2317	A2	ARDS	1.12431	2572	1192	10
9	A2_CELL1128_N1	A2	1203	528	A2	ARDS	1.99501	2084	540	9
4	A2_CELL1129_N1	A2	2141	924	A2	ARDS	0.700607	2220	924	4
10	A2_CELL1130_N1	A2	3147	1177	A2	ARDS	1.01684	2680	1177	10
10	A2_CELL1131_N1	A2	1488	614	A2	ARDS	1.00806	2057	617	10
4	A2_CELL1132_N1	A2	1089	500	A2	ARDS	0.734619	2015	518	4
10	A2_CELL1135_N1	A2	2971	1074	A2	ARDS	1.07708	2656	1074	10
17	A2_CELL1136_N1	A2	5204	1742	A2	ARDS	2.03689	3015	1580	17
17	A2_CELL1137_N1	A2	9305	2679	A2	ARDS	1.42934	2763	1485	17
25	A2_CELL1138_N1	A2	1561	661	A2	ARDS	3.84369	2064	663	25
9	A2_CELL1139_N1	A2	2143	842	A2	ARDS	2.33318	2238	842	9
10	A2_CELL1140_N1	A2	1830	761	A2	ARDS	1.63934	2127	761	10
15	A2_CELL1141_N1	A2	1458	650	A2	ARDS	2.05761	2034	653	15
10	A2_CELL1142_N1	A2	1528	734	A2	ARDS	1.37435	2042	734	10
9	A2_CELL1143_N1	A2	2223	950	A2	ARDS	1.16959	2267	950	9
7	A2_CELL1144_N1	A2	1314	619	A2	ARDS	0.380518	2039	630	7
1	A2_CELL1145_N1	A2	1977	874	A2	ARDS	3.5913	2168	874	1
15	A2_CELL1146_N1	A2	2503	1115	A2	ARDS	1.35837	2488	1115	15
10	A2_CELL1147_N1	A2	1664	724	A2	ARDS	1.14183	2135	724	10
10	A2_CELL1148_N1	A2	1971	904	A2	ARDS	0.811771	2153	904	10
4	A2_CELL1149_N1	A2	3089	1194	A2	ARDS	0.744578	2702	1193	4
18	A2_CELL1150_N1	A2	4115	1543	A2	ARDS	1.8226	2852	1529	18
10	A2_CELL1151_N1	A2	3007	1428	A2	ARDS	1.89558	2734	1428	10
4	A2_CELL1153_N1	A2	1083	546	A2	ARDS	0.923361	2045	552	4
8	A2_CELL1154_N1	A2	1475	738	A2	ARDS	0.338983	1978	751	8
10	A2_CELL1155_N1	A2	5195	1676	A2	ARDS	1.19346	2972	1518	10
17	A2_CELL1156_N1	A2	9430	2799	A2	ARDS	1.83457	2723	1506	17
10	A2_CELL1157_N1	A2	1320	529	A2	ARDS	0.984848	2104	533	10
2	A2_CELL1158_N1	A2	1791	842	A2	ARDS	1.89838	2112	842	2
4	A2_CELL1159_N1	A2	2142	981	A2	ARDS	1.2605	2216	981	4
2	A2_CELL1160_N1	A2	1242	580	A2	ARDS	1.69082	2141	586	2
13	A2_CELL1161_N1	A2	1803	925	A2	ARDS	0.332779	2044	926	13
4	A2_CELL1162_N1	A2	2201	873	A2	ARDS	0.454339	2269	873	4
10	A2_CELL1163_N1	A2	2748	1041	A2	ARDS	0.473071	2588	1041	10
10	A2_CELL1164_N1	A2	1619	581	A2	ARDS	0.741198	2143	581	10
18	A2_CELL1165_N1	A2	11726	3104	A2	ARDS	2.25141	2790	1441	18
10	A2_CELL1166_N1	A2	1625	555	A2	ARDS	0.861538	2131	555	10
2	A2_CELL1167_N1	A2	1337	748	A2	ARDS	1.04712	2047	762	2
10	A2_CELL1168_N1	A2	1853	760	A2	ARDS	1.07933	2159	760	10
4	A2_CELL1169_N1	A2	1414	576	A2	ARDS	0.707214	2046	578	4
10	A2_CELL1170_N1	A2	1400	674	A2	ARDS	0.428571	2026	680	10
10	A2_CELL1171_N1	A2	3110	1129	A2	ARDS	0.514469	2660	1129	10
25	A2_CELL1172_N1	A2	8671	1984	A2	ARDS	1.67224	2732	956	25
17	A2_CELL1173_N1	A2	9848	2621	A2	ARDS	2.17303	2759	1386	17
10	A2_CELL1174_N1	A2	6700	2038	A2	ARDS	1.49254	2447	1061	10
17	A2_CELL1175_N1	A2	5810	1882	A2	ARDS	3.821	2875	1452	17
11	A2_CELL1176_N1	A2	1542	743	A2	ARDS	0.583658	2041	745	11
17	A2_CELL1177_N1	A2	8466	2536	A2	ARDS	1.54737	2672	1365	17
3	A2_CELL1178_N1	A2	1834	652	A2	ARDS	1.69029	2171	652	3
10	A2_CELL1179_N1	A2	3951	1356	A2	ARDS	0.759301	2758	1344	10
10	A2_CELL1180_N1	A2	1394	576	A2	ARDS	0.860832	2058	579	10
10	A2_CELL1181_N1	A2	1976	896	A2	ARDS	0.759109	2156	896	10
22	A2_CELL1182_N1	A2	1285	610	A2	ARDS	6.84825	2015	665	22
17	A2_CELL1183_N1	A2	3505	1243	A2	ARDS	2.05421	2717	1242	17
4	A2_CELL1184_N1	A2	1400	606	A2	ARDS	1.21429	2049	608	4
17	A2_CELL1185_N1	A2	9367	2556	A2	ARDS	1.68677	2743	1355	17
18	A2_CELL1186_N1	A2	3904	1414	A2	ARDS	1.20389	2770	1408	18
10	A2_CELL1187_N1	A2	2032	842	A2	ARDS	0.935039	2191	842	10
3	A2_CELL1188_N1	A2	3600	1240	A2	ARDS	1.33333	2721	1239	3
7	A2_CELL1189_N1	A2	1600	663	A2	ARDS	1.4375	2116	663	7
1	A2_CELL1190_N1	A2	1322	522	A2	ARDS	3.32829	2056	527	1
7	A2_CELL1191_N1	A2	1950	838	A2	ARDS	2.51282	2162	838	7
10	A2_CELL1192_N1	A2	1017	446	A2	ARDS	0.393314	2000	471	10
9	A2_CELL1193_N1	A2	1313	546	A2	ARDS	2.05636	2037	553	9
10	A2_CELL1194_N1	A2	4412	1438	A2	ARDS	0.566636	2891	1415	10
4	A2_CELL1195_N1	A2	1536	640	A2	ARDS	0.716146	2076	641	4
19	A2_CELL1196_N1	A2	1536	793	A2	ARDS	8.07292	2027	802	19
9	A2_CELL1197_N1	A2	1581	790	A2	ARDS	1.26502	2059	790	9
10	A2_CELL1198_N1	A2	2127	892	A2	ARDS	0.799248	2239	892	10
18	A2_CELL1199_N1	A2	1993	730	A2	ARDS	2.35825	2203	730	18
4	A2_CELL1200_N1	A2	1684	637	A2	ARDS	1.3658	2156	638	4
19	A2_CELL1201_N1	A2	1009	539	A2	ARDS	9.31615	1977	581	19
4	A2_CELL1202_N1	A2	1786	625	A2	ARDS	1.28779	2158	625	4
17	A2_CELL1203_N1	A2	2525	1240	A2	ARDS	2.57426	2495	1240	17
21	A2_CELL1204_N1	A2	1622	722	A2	ARDS	0	1956	744	21
9	A2_CELL1205_N1	A2	3278	1327	A2	ARDS	2.62355	2762	1327	9
17	A2_CELL1206_N1	A2	2863	1208	A2	ARDS	2.06078	2653	1208	17
9	A2_CELL1207_N1	A2	3736	1264	A2	ARDS	1.79336	2708	1259	9
29	A2_CELL1208_N1	A2	5743	1116	A2	ARDS	0.539788	3021	861	29
4	A2_CELL1209_N1	A2	2759	985	A2	ARDS	1.01486	2583	985	4
18	A2_CELL1210_N1	A2	3162	1198	A2	ARDS	2.02404	2702	1198	18
10	A2_CELL1211_N1	A2	2897	1149	A2	ARDS	1.03555	2649	1149	10
4	A2_CELL1212_N1	A2	1025	598	A2	ARDS	1.26829	1936	621	4
4	A2_CELL1213_N1	A2	1383	551	A2	ARDS	1.51844	2067	551	4
9	A2_CELL1214_N1	A2	1003	468	A2	ARDS	1.79462	1952	491	9
21	A2_CELL1215_N1	A2	1535	784	A2	ARDS	0	1895	821	21
18	A2_CELL1217_N1	A2	8069	2539	A2	ARDS	2.04486	2657	1369	18
7	A2_CELL1218_N1	A2	1347	617	A2	ARDS	1.11359	2041	621	7
10	A2_CELL1219_N1	A2	1686	752	A2	ARDS	0.652432	2128	752	10
9	A2_CELL1221_N1	A2	1297	597	A2	ARDS	1.61912	2061	606	9
17	A2_CELL1222_N1	A2	4916	1817	A2	ARDS	1.607	3034	1742	17
10	A2_CELL1223_N1	A2	1211	542	A2	ARDS	1.07349	2124	548	10
21	A2_CELL1224_N1	A2	3911	1644	A2	ARDS	0.0511378	3093	1629	21
9	A2_CELL1225_N1	A2	1511	664	A2	ARDS	1.52217	2072	667	9
4	A2_CELL1226_N1	A2	2940	1095	A2	ARDS	1.08844	2651	1095	4
15	A2_CELL1227_N1	A2	1963	822	A2	ARDS	1.78299	2158	821	15
4	A2_CELL1228_N1	A2	1247	602	A2	ARDS	2.1652	2108	614	4
9	A2_CELL1229_N1	A2	2320	909	A2	ARDS	2.62931	2327	909	9
29	A2_CELL1230_N1	A2	2655	821	A2	ARDS	0.94162	2545	821	29
3	A2_CELL1231_N1	A2	1490	623	A2	ARDS	1.61074	2058	624	3
21	A2_CELL1232_N1	A2	987	510	A2	ARDS	0.506586	1713	612	21
15	A2_CELL1233_N1	A2	1729	744	A2	ARDS	2.71833	2123	744	15
0	A2_CELL1234_N1	A2	6828	2308	A2	ARDS	1.17165	2517	1308	0
17	A2_CELL1235_N1	A2	5160	1682	A2	ARDS	1.49225	2988	1550	17
3	A2_CELL1236_N1	A2	2510	950	A2	ARDS	2.39044	2466	949	3
19	A2_CELL1237_N1	A2	1639	912	A2	ARDS	6.46736	2041	921	19
4	A2_CELL1238_N1	A2	3454	1110	A2	ARDS	0.723798	2700	1108	4
10	A2_CELL1239_N1	A2	2804	999	A2	ARDS	1.31954	2597	999	10
2	A2_CELL1240_N1	A2	2146	881	A2	ARDS	1.77074	2244	881	2
4	A2_CELL1241_N1	A2	2269	908	A2	ARDS	1.32217	2309	908	4
17	A2_CELL1242_N1	A2	4673	1769	A2	ARDS	1.30537	3000	1714	17
18	A2_CELL1243_N1	A2	1209	525	A2	ARDS	0.909843	2002	593	18
2	A2_CELL1244_N1	A2	3584	1393	A2	ARDS	1.64621	2732	1393	2
4	A2_CELL1245_N1	A2	1972	752	A2	ARDS	2.23124	2185	752	4
4	A2_CELL1246_N1	A2	3695	1297	A2	ARDS	0.595399	2739	1293	4
18	A2_CELL1247_N1	A2	1626	627	A2	ARDS	2.02952	2113	627	18
10	A2_CELL1248_N1	A2	1844	706	A2	ARDS	1.19306	2151	706	10
17	A2_CELL1249_N1	A2	1717	829	A2	ARDS	1.2813	2101	829	17
10	A2_CELL1250_N1	A2	2060	794	A2	ARDS	0.873786	2213	794	10
4	A2_CELL1251_N1	A2	1055	541	A2	ARDS	2.08531	2017	564	4
10	A2_CELL1252_N1	A2	4723	1511	A2	ARDS	1.54563	2937	1450	10
17	A2_CELL1253_N1	A2	4285	1530	A2	ARDS	1.30688	2873	1510	17
8	A2_CELL1255_N1	A2	4102	1536	A2	ARDS	0.487567	2863	1527	8
8	A2_CELL1256_N1	A2	3175	1215	A2	ARDS	0.472441	2721	1214	8
4	A2_CELL1257_N1	A2	2048	828	A2	ARDS	1.5625	2205	828	4
19	A2_CELL1258_N1	A2	1480	752	A2	ARDS	3.37838	2008	766	19
21	A2_CELL1259_N1	A2	1329	681	A2	ARDS	0.0752445	1794	757	21
15	A2_CELL1260_N1	A2	1830	727	A2	ARDS	2.18579	2148	727	15
4	A2_CELL1261_N1	A2	1667	688	A2	ARDS	0.719856	2118	688	4
2	A2_CELL1262_N1	A2	2268	1003	A2	ARDS	1.49912	2292	1003	2
10	A2_CELL1263_N1	A2	2189	908	A2	ARDS	0.913659	2269	908	10
15	A2_CELL1264_N1	A2	2824	1098	A2	ARDS	1.52266	2624	1098	15
4	A2_CELL1265_N1	A2	1521	719	A2	ARDS	1.05194	2006	727	4
10	A2_CELL1266_N1	A2	4014	1465	A2	ARDS	1.07125	2801	1461	10
0	A2_CELL1267_N1	A2	1312	645	A2	ARDS	1.06707	2057	657	0
10	A2_CELL1268_N1	A2	3089	1062	A2	ARDS	1.06831	2665	1062	10
24	A2_CELL1269_N1	A2	2909	1060	A2	ARDS	1.99381	2631	1060	24
2	A2_CELL1270_N1	A2	1145	572	A2	ARDS	2.70742	2110	588	2
10	A2_CELL1271_N1	A2	1631	708	A2	ARDS	0.980993	2125	708	10
17	A2_CELL1272_N1	A2	6993	2038	A2	ARDS	1.6874	2549	1141	17
18	A2_CELL1273_N1	A2	1504	719	A2	ARDS	0.398936	2022	721	18
9	A2_CELL1275_N1	A2	1853	839	A2	ARDS	1.2952	2130	839	9
8	A2_CELL1276_N1	A2	1063	571	A2	ARDS	0.28222	2000	614	8
18	A2_CELL1277_N1	A2	1627	747	A2	ARDS	0.983405	2071	749	18
9	A2_CELL1278_N1	A2	1476	719	A2	ARDS	0.609756	2008	722	9
10	A2_CELL1279_N1	A2	2843	1117	A2	ARDS	1.65318	2622	1117	10
10	A2_CELL1280_N1	A2	1092	657	A2	ARDS	0.915751	2066	680	10
10	A2_CELL1281_N1	A2	1429	617	A2	ARDS	0.489853	2061	619	10
9	A2_CELL1282_N1	A2	3409	1255	A2	ARDS	1.08536	2768	1252	9
17	A2_CELL1284_N1	A2	3040	1100	A2	ARDS	3.15789	2650	1100	17
17	A2_CELL1285_N1	A2	6776	2158	A2	ARDS	1.65289	2460	1162	17
2	A2_CELL1286_N1	A2	2246	1025	A2	ARDS	1.24666	2275	1025	2
18	A2_CELL1287_N1	A2	1126	605	A2	ARDS	0.0888099	1933	678	18
0	A2_CELL1288_N1	A2	2953	1251	A2	ARDS	0.948188	2682	1251	0
2	A2_CELL1289_N1	A2	4008	1646	A2	ARDS	1.0978	2852	1640	2
4	A2_CELL1291_N1	A2	2223	1069	A2	ARDS	0.899685	2259	1069	4
8	A2_CELL1292_N1	A2	1028	511	A2	ARDS	0.194553	1991	558	8
2	A2_CELL1293_N1	A2	2778	1121	A2	ARDS	1.2959	2604	1121	2
15	A2_CELL1294_N1	A2	1052	503	A2	ARDS	1.71103	2018	517	15
2	A2_CELL1295_N1	A2	3443	1425	A2	ARDS	1.68458	2783	1422	2
7	A2_CELL1296_N1	A2	1855	834	A2	ARDS	1.34771	2131	834	7
7	A2_CELL1297_N1	A2	1310	607	A2	ARDS	0.916031	2059	614	7
21	A2_CELL1298_N1	A2	1068	552	A2	ARDS	0.468165	1943	582	21
19	A2_CELL1299_N1	A2	3111	1468	A2	ARDS	4.33944	2755	1467	19
4	A2_CELL1300_N1	A2	1675	753	A2	ARDS	1.43284	2108	753	4
8	A2_CELL1301_N1	A2	2329	1034	A2	ARDS	0.300558	2334	1034	8
4	A2_CELL1302_N1	A2	1020	496	A2	ARDS	1.17647	1950	517	4
10	A2_CELL1303_N1	A2	7621	2482	A2	ARDS	1.81079	2584	1297	10
10	A2_CELL1304_N1	A2	4560	1635	A2	ARDS	1.40351	2927	1597	10
10	A2_CELL1305_N1	A2	1293	518	A2	ARDS	0.541377	2124	522	10
4	A2_CELL1306_N1	A2	1386	538	A2	ARDS	2.38095	2075	540	4
9	A2_CELL1307_N1	A2	1557	777	A2	ARDS	2.24791	2038	778	9
9	A2_CELL1308_N1	A2	1725	781	A2	ARDS	1.04348	2099	781	9
4	A2_CELL1309_N1	A2	1855	750	A2	ARDS	3.01887	2152	750	4
17	A2_CELL1310_N1	A2	1280	703	A2	ARDS	4.0625	2058	729	17
9	A2_CELL1311_N1	A2	2826	1143	A2	ARDS	1.62774	2626	1143	9
9	A2_CELL1312_N1	A2	2272	969	A2	ARDS	1.05634	2290	969	9
11	A2_CELL1314_N1	A2	1126	620	A2	ARDS	0.62167	2043	638	11
10	A2_CELL1315_N1	A2	1104	539	A2	ARDS	1.26812	2092	550	10
10	A2_CELL1316_N1	A2	1740	634	A2	ARDS	1.14943	2151	634	10
10	A2_CELL1317_N1	A2	3095	1198	A2	ARDS	1.35703	2693	1198	10
8	A2_CELL1318_N1	A2	2283	1024	A2	ARDS	0.613228	2299	1024	8
21	A2_CELL1319_N1	A2	1108	662	A2	ARDS	0	1805	754	21
11	A2_CELL1320_N1	A2	1237	547	A2	ARDS	0.323363	2067	561	11
9	A2_CELL1321_N1	A2	1441	800	A2	ARDS	1.24913	1970	802	9
18	A2_CELL1322_N1	A2	2162	931	A2	ARDS	0.693802	2247	931	18
9	A2_CELL1323_N1	A2	1442	682	A2	ARDS	3.46741	2021	684	9
10	A2_CELL1324_N1	A2	2203	893	A2	ARDS	0.544712	2268	893	10
9	A2_CELL1325_N1	A2	2402	951	A2	ARDS	2.20649	2402	951	9
10	A2_CELL1326_N1	A2	2779	1017	A2	ARDS	1.29543	2596	1017	10
10	A2_CELL1327_N1	A2	6767	2370	A2	ARDS	1.07876	2475	1282	10
9	A2_CELL1328_N1	A2	2174	963	A2	ARDS	0.873965	2243	963	9
15	A2_CELL1329_N1	A2	1491	706	A2	ARDS	2.21328	2029	710	15
8	A2_CELL1330_N1	A2	2340	966	A2	ARDS	0.384615	2346	966	8
12	A2_CELL1331_N1	A2	1139	677	A2	ARDS	0.438982	2063	711	12
18	A2_CELL1332_N1	A2	8701	2486	A2	ARDS	1.28721	2677	1280	18
17	A2_CELL1333_N1	A2	18880	3760	A2	ARDS	2.0286	2751	1375	17
10	A2_CELL1334_N1	A2	1368	655	A2	ARDS	0.730994	2049	661	10
17	A2_CELL1335_N1	A2	7151	2186	A2	ARDS	2.51713	2509	1136	17
9	A2_CELL1336_N1	A2	2696	1105	A2	ARDS	2.18843	2586	1105	9
17	A2_CELL1337_N1	A2	6416	2007	A2	ARDS	1.13778	2519	1186	17
18	A2_CELL1338_N1	A2	1083	562	A2	ARDS	0.831025	1932	644	18
10	A2_CELL1339_N1	A2	1600	696	A2	ARDS	1.0625	2107	696	10
3	A2_CELL1340_N1	A2	1318	574	A2	ARDS	1.97269	2097	580	3
29	A2_CELL1341_N1	A2	9068	566	A2	ARDS	0.540362	3390	260	29
10	A2_CELL1342_N1	A2	1832	728	A2	ARDS	1.03712	2151	728	10
7	A2_CELL1343_N1	A2	1093	544	A2	ARDS	0.457457	2053	563	7
10	A2_CELL1344_N1	A2	2566	894	A2	ARDS	0.584567	2489	894	10
3	A2_CELL1345_N1	A2	6900	1903	A2	ARDS	1.98551	2516	982	3
17	A2_CELL1346_N1	A2	5627	2283	A2	ARDS	1.26177	3027	1911	17
15	A2_CELL1347_N1	A2	1954	812	A2	ARDS	1.22825	2154	812	15
8	A2_CELL1348_N1	A2	1247	534	A2	ARDS	0.0801925	2056	560	8
18	A2_CELL1349_N1	A2	13637	3290	A2	ARDS	2.50055	2734	1282	18
4	A2_CELL1350_N1	A2	2982	1176	A2	ARDS	1.24078	2690	1176	4
17	A2_CELL1351_N1	A2	1097	668	A2	ARDS	2.09663	2134	685	17
17	A2_CELL1352_N1	A2	9703	2535	A2	ARDS	2.08183	2753	1359	17
2	A2_CELL1353_N1	A2	1062	543	A2	ARDS	1.12994	2050	558	2
4	A2_CELL1354_N1	A2	2132	815	A2	ARDS	1.17261	2244	815	4
4	A2_CELL1355_N1	A2	2981	1195	A2	ARDS	1.27474	2669	1195	4
10	A2_CELL1356_N1	A2	1017	522	A2	ARDS	0.884956	2005	542	10
18	A2_CELL1357_N1	A2	2592	976	A2	ARDS	5.59414	2520	976	18
15	A2_CELL1359_N1	A2	3254	1291	A2	ARDS	1.87462	2756	1291	15
12	A2_CELL1360_N1	A2	1291	654	A2	ARDS	0.0774593	2062	682	12
15	A2_CELL1361_N1	A2	1162	585	A2	ARDS	1.29088	2063	602	15
3	A2_CELL1362_N1	A2	2531	895	A2	ARDS	1.5804	2469	894	3
3	A2_CELL1363_N1	A2	3890	1317	A2	ARDS	1.20823	2747	1311	3
29	A2_CELL1364_N1	A2	2216	468	A2	ARDS	0.406137	2300	468	29
4	A2_CELL1365_N1	A2	4203	1417	A2	ARDS	2.52201	2863	1397	4
17	A2_CELL1367_N1	A2	12023	2940	A2	ARDS	2.71979	2790	1454	17
4	A2_CELL1368_N1	A2	2206	906	A2	ARDS	1.99456	2272	906	4
4	A2_CELL1369_N1	A2	1773	709	A2	ARDS	0.958827	2134	709	4
17	A2_CELL1370_N1	A2	1809	779	A2	ARDS	2.54284	2134	779	17
10	A2_CELL1371_N1	A2	2089	954	A2	ARDS	0.861656	2197	954	10
22	A2_CELL1372_N1	A2	1022	412	A2	ARDS	1.8591	1942	455	22
22	A2_CELL1373_N1	A2	5107	1856	A2	ARDS	1.15528	3099	1710	22
9	A2_CELL1374_N1	A2	1100	576	A2	ARDS	3.09091	2065	595	9
3	A2_CELL1375_N1	A2	5482	1941	A2	ARDS	2.40788	2963	1645	3
18	A2_CELL1376_N1	A2	3520	1400	A2	ARDS	1.93182	2777	1396	18
4	A2_CELL1377_N1	A2	2905	1064	A2	ARDS	0.309811	2651	1064	4
17	A2_CELL1378_N1	A2	11085	3064	A2	ARDS	2.34551	2706	1438	17
9	A2_CELL1379_N1	A2	1175	524	A2	ARDS	1.87234	2105	535	9
0	A2_CELL1380_N1	A2	3308	1487	A2	ARDS	1.45103	2799	1484	0
8	A2_CELL1381_N1	A2	1684	817	A2	ARDS	0.23753	2094	818	8
18	A2_CELL1382_N1	A2	1564	654	A2	ARDS	3.19693	2013	680	18
10	A2_CELL1383_N1	A2	1795	793	A2	ARDS	1.33705	2130	793	10
9	A2_CELL1384_N1	A2	1662	767	A2	ARDS	1.80505	2122	767	9
10	A2_CELL1385_N1	A2	2966	1023	A2	ARDS	0.775455	2647	1023	10
7	A2_CELL1386_N1	A2	2151	993	A2	ARDS	0.41841	2206	993	7
17	A2_CELL1387_N1	A2	7770	2298	A2	ARDS	1.85328	2594	1250	17
10	A2_CELL1388_N1	A2	2067	784	A2	ARDS	0.338655	2217	784	10
4	A2_CELL1389_N1	A2	1591	763	A2	ARDS	1.13136	2064	764	4
3	A2_CELL1390_N1	A2	1570	663	A2	ARDS	1.21019	2078	663	3
4	A2_CELL1391_N1	A2	2622	1182	A2	ARDS	1.75439	2553	1182	4
10	A2_CELL1392_N1	A2	3013	1059	A2	ARDS	0.829738	2660	1059	10
18	A2_CELL1393_N1	A2	1009	593	A2	ARDS	0.396432	1784	684	18
9	A2_CELL1394_N1	A2	1725	802	A2	ARDS	1.27536	2107	802	9
10	A2_CELL1395_N1	A2	1929	822	A2	ARDS	0.881286	2162	822	10
4	A2_CELL1396_N1	A2	1249	621	A2	ARDS	0.720576	2108	629	4
4	A2_CELL1397_N1	A2	1426	627	A2	ARDS	0.701262	2035	630	4
9	A2_CELL1398_N1	A2	1764	773	A2	ARDS	1.36054	2102	773	9
4	A2_CELL1399_N1	A2	2702	1103	A2	ARDS	0.888231	2594	1103	4
8	A2_CELL1400_N1	A2	3702	1547	A2	ARDS	0.945435	2723	1540	8
4	A2_CELL1401_N1	A2	1608	751	A2	ARDS	0.932836	2092	751	4
4	A2_CELL1402_N1	A2	2167	844	A2	ARDS	0.692201	2251	844	4
4	A2_CELL1403_N1	A2	1756	671	A2	ARDS	1.30979	2146	671	4
4	A2_CELL1404_N1	A2	2669	1024	A2	ARDS	1.53616	2554	1024	4
3	A2_CELL1405_N1	A2	2848	975	A2	ARDS	1.47472	2607	975	3
4	A2_CELL1406_N1	A2	1310	678	A2	ARDS	0.992366	2049	682	4
18	A2_CELL1407_N1	A2	6386	1974	A2	ARDS	1.17444	2593	1169	18
0	A2_CELL1408_N1	A2	2024	887	A2	ARDS	1.33399	2188	887	0
10	A2_CELL1409_N1	A2	1919	766	A2	ARDS	0.990099	2168	766	10
8	A2_CELL1410_N1	A2	1019	537	A2	ARDS	0.686948	1993	589	8
8	A2_CELL1411_N1	A2	1101	557	A2	ARDS	0.544959	2041	596	8
15	A2_CELL1412_N1	A2	2067	859	A2	ARDS	1.1611	2203	859	15
8	A2_CELL1413_N1	A2	1761	835	A2	ARDS	0.28393	2085	836	8
15	A2_CELL1414_N1	A2	1717	835	A2	ARDS	0.873617	2106	835	15
15	A2_CELL1415_N1	A2	3402	1608	A2	ARDS	3.1746	2846	1608	15
4	A2_CELL1416_N1	A2	1015	522	A2	ARDS	0.689655	2018	546	4
10	A2_CELL1417_N1	A2	1461	654	A2	ARDS	1.09514	2036	656	10
15	A2_CELL1418_N1	A2	2988	1240	A2	ARDS	1.50602	2686	1240	15
11	A2_CELL1419_N1	A2	1739	735	A2	ARDS	2.07016	2143	735	11
17	A2_CELL1420_N1	A2	1667	869	A2	ARDS	0.539892	2084	872	17
2	A2_CELL1421_N1	A2	1276	685	A2	ARDS	1.25392	2079	709	2
21	A2_CELL1422_N1	A2	1302	674	A2	ARDS	0	1807	750	21
4	A2_CELL1423_N1	A2	1584	665	A2	ARDS	1.76768	2085	665	4
7	A2_CELL1424_N1	A2	1572	813	A2	ARDS	0.954198	2047	816	7
11	A2_CELL1425_N1	A2	1173	592	A2	ARDS	0.682012	2050	609	11
10	A2_CELL1426_N1	A2	1751	847	A2	ARDS	0.856653	2110	847	10
15	A2_CELL1427_N1	A2	1828	829	A2	ARDS	1.58643	2119	829	15
15	A2_CELL1428_N1	A2	2084	769	A2	ARDS	2.06334	2222	769	15
0	A2_CELL1429_N1	A2	1354	695	A2	ARDS	1.03397	2042	699	0
4	A2_CELL1430_N1	A2	2515	1045	A2	ARDS	2.22664	2480	1045	4
9	A2_CELL1431_N1	A2	1460	631	A2	ARDS	1.64384	2037	632	9
24	A2_CELL1432_N1	A2	2704	1130	A2	ARDS	2.6997	2593	1130	24
18	A2_CELL1433_N1	A2	11644	3145	A2	ARDS	2.13844	2730	1362	18
4	A2_CELL1434_N1	A2	11487	2905	A2	ARDS	1.59311	2782	1319	4
4	A2_CELL1435_N1	A2	1338	579	A2	ARDS	2.24215	2061	583	4
18	A2_CELL1436_N1	A2	1292	504	A2	ARDS	0.696594	1998	566	18
10	A2_CELL1437_N1	A2	4643	1629	A2	ARDS	1.1415	2946	1588	10
21	A2_CELL1438_N1	A2	1077	578	A2	ARDS	0	1779	675	21
29	A2_CELL1439_N1	A2	1860	447	A2	ARDS	0.913978	2161	447	29
17	A2_CELL1440_N1	A2	1556	873	A2	ARDS	2.18509	2021	874	17
4	A2_CELL1441_N1	A2	3365	1306	A2	ARDS	0.594354	2752	1306	4
15	A2_CELL1442_N1	A2	1209	567	A2	ARDS	1.15798	2146	573	15
4	A2_CELL1443_N1	A2	2125	914	A2	ARDS	0.8	2221	914	4
10	A2_CELL1444_N1	A2	1815	740	A2	ARDS	0.77135	2138	740	10
29	A2_CELL1445_N1	A2	1518	377	A2	ARDS	0.197628	2039	387	29
10	A2_CELL1446_N1	A2	1739	730	A2	ARDS	0.460035	2133	730	10
10	A2_CELL1447_N1	A2	1448	602	A2	ARDS	2.27901	2046	603	10
9	A2_CELL1448_N1	A2	1299	668	A2	ARDS	1.77059	1979	678	9
15	A2_CELL1449_N1	A2	1804	774	A2	ARDS	2.71619	2133	774	15
10	A2_CELL1450_N1	A2	6252	1874	A2	ARDS	1.03967	2548	1126	10
11	A2_CELL1451_N1	A2	1244	573	A2	ARDS	0.160772	1884	623	11
9	A2_CELL1452_N1	A2	1160	537	A2	ARDS	2.15517	2085	542	9
17	A2_CELL1453_N1	A2	2684	1063	A2	ARDS	1.26677	2561	1063	17
15	A2_CELL1454_N1	A2	3612	1350	A2	ARDS	2.76855	2746	1347	15
10	A2_CELL1455_N1	A2	3019	1132	A2	ARDS	1.05995	2672	1132	10
4	A2_CELL1456_N1	A2	2634	1010	A2	ARDS	1.10099	2539	1010	4
4	A2_CELL1457_N1	A2	2156	904	A2	ARDS	1.43785	2248	904	4
3	A2_CELL1458_N1	A2	1263	624	A2	ARDS	1.346	2149	628	3
7	A2_CELL1459_N1	A2	2748	1079	A2	ARDS	1.16448	2604	1079	7
28	A2_CELL1460_N1	A2	3917	1271	A2	ARDS	2.65509	2808	1251	28
15	A2_CELL1461_N1	A2	1926	832	A2	ARDS	2.49221	2156	832	15
15	A2_CELL1462_N1	A2	1884	853	A2	ARDS	1.38004	2136	853	15
8	A2_CELL1464_N1	A2	1043	557	A2	ARDS	0.191755	2000	592	8
17	A2_CELL1465_N1	A2	6165	2079	A2	ARDS	2.46553	2559	1291	17
4	A2_CELL1466_N1	A2	1075	449	A2	ARDS	1.11628	2039	460	4
18	A2_CELL1467_N1	A2	11164	2830	A2	ARDS	2.15872	2777	1338	18
18	A2_CELL1468_N1	A2	1990	761	A2	ARDS	1.30653	2152	761	18
18	A2_CELL1469_N1	A2	6714	2230	A2	ARDS	2.11498	2570	1296	18
2	A2_CELL1470_N1	A2	1268	633	A2	ARDS	1.02524	2100	642	2
9	A2_CELL1471_N1	A2	2734	1094	A2	ARDS	1.97513	2590	1094	9
17	A2_CELL1472_N1	A2	5239	1983	A2	ARDS	1.43157	3046	1778	17
9	A2_CELL1473_N1	A2	2424	1006	A2	ARDS	1.11386	2423	1006	9
4	A2_CELL1474_N1	A2	1007	484	A2	ARDS	3.07845	1952	527	4
10	A2_CELL1475_N1	A2	2360	913	A2	ARDS	0.847458	2360	913	10
7	A2_CELL1477_N1	A2	1335	610	A2	ARDS	0.82397	2086	616	7
10	A2_CELL1478_N1	A2	2062	709	A2	ARDS	1.11542	2227	709	10
4	A2_CELL1479_N1	A2	1409	614	A2	ARDS	0.851668	2040	620	4
10	A2_CELL1480_N1	A2	1995	755	A2	ARDS	0.651629	2189	755	10
17	A2_CELL1481_N1	A2	4401	1610	A2	ARDS	1.61327	2927	1585	17
10	A2_CELL1482_N1	A2	2338	769	A2	ARDS	1.53978	2346	769	10
25	A2_CELL1483_N1	A2	4488	1206	A2	ARDS	1.13636	2928	1168	25
8	A2_CELL1484_N1	A2	1359	669	A2	ARDS	0.809419	2006	690	8
4	A2_CELL1485_N1	A2	1564	755	A2	ARDS	1.47059	2066	755	4
4	A2_CELL1486_N1	A2	1635	718	A2	ARDS	1.16208	2107	718	4
8	A2_CELL1487_N1	A2	1322	716	A2	ARDS	0.378215	2000	739	8
9	A2_CELL1488_N1	A2	1849	815	A2	ARDS	1.89292	2143	815	9
17	A2_CELL1489_N1	A2	4020	1528	A2	ARDS	1.46766	2824	1519	17
10	A2_CELL1490_N1	A2	1627	652	A2	ARDS	0.983405	2115	652	10
4	A2_CELL1491_N1	A2	2154	874	A2	ARDS	0.464253	2238	874	4
10	A2_CELL1492_N1	A2	4017	1237	A2	ARDS	0.697038	2763	1230	10
4	A2_CELL1493_N1	A2	1041	441	A2	ARDS	2.4976	2029	452	4
21	A2_CELL1494_N1	A2	1294	683	A2	ARDS	1.00464	1958	703	21
18	A2_CELL1496_N1	A2	1121	595	A2	ARDS	0.802855	2134	605	18
4	A2_CELL1497_N1	A2	1655	730	A2	ARDS	0.725076	2117	730	4
21	A2_CELL1498_N1	A2	1132	684	A2	ARDS	0	1802	776	21
8	A2_CELL1499_N1	A2	1126	570	A2	ARDS	0.62167	2064	610	8
4	A2_CELL1500_N1	A2	2574	1139	A2	ARDS	1.28205	2525	1139	4
10	A2_CELL1501_N1	A2	1582	646	A2	ARDS	0.379267	2089	647	10
10	A2_CELL1502_N1	A2	1669	820	A2	ARDS	0.659077	2109	820	10
10	A2_CELL1503_N1	A2	5756	1882	A2	ARDS	0.7123	2821	1445	10
4	A2_CELL1504_N1	A2	3916	1392	A2	ARDS	0.944842	2762	1383	4
10	A2_CELL1505_N1	A2	2377	964	A2	ARDS	0.462768	2377	964	10
4	A2_CELL1506_N1	A2	1064	473	A2	ARDS	0.93985	2027	483	4
17	A2_CELL1507_N1	A2	14105	3495	A2	ARDS	3.4385	2667	1411	17
9	A2_CELL1508_N1	A2	2118	953	A2	ARDS	2.03022	2217	953	9
10	A2_CELL1509_N1	A2	1359	615	A2	ARDS	1.10375	2003	626	10
8	A2_CELL1510_N1	A2	1213	653	A2	ARDS	0.741962	2089	686	8
4	A2_CELL1511_N1	A2	1329	648	A2	ARDS	0.902935	2019	652	4
17	A2_CELL1512_N1	A2	9036	2699	A2	ARDS	2.31297	2669	1423	17
10	A2_CELL1513_N1	A2	1125	535	A2	ARDS	0.266667	2079	547	10
4	A2_CELL1514_N1	A2	1433	599	A2	ARDS	1.32589	2046	601	4
4	A2_CELL1515_N1	A2	1782	660	A2	ARDS	1.29068	2147	660	4
4	A2_CELL1516_N1	A2	1737	688	A2	ARDS	1.61197	2138	688	4
9	A2_CELL1517_N1	A2	5158	1820	A2	ARDS	1.02753	3035	1665	9
4	A2_CELL1518_N1	A2	1423	647	A2	ARDS	0.491918	2037	650	4
10	A2_CELL1519_N1	A2	4901	1519	A2	ARDS	1.22424	2932	1428	10
8	A2_CELL1520_N1	A2	3219	1433	A2	ARDS	0.745573	2781	1432	8
17	A2_CELL1521_N1	A2	2688	1274	A2	ARDS	1.6369	2584	1274	17
18	A2_CELL1522_N1	A2	1430	675	A2	ARDS	1.95804	2021	675	18
10	A2_CELL1523_N1	A2	1342	607	A2	ARDS	0.670641	2039	613	10
10	A2_CELL1524_N1	A2	1622	649	A2	ARDS	1.10974	2098	649	10
4	A2_CELL1525_N1	A2	1765	693	A2	ARDS	1.5864	2127	693	4
1	A2_CELL1526_N1	A2	1800	711	A2	ARDS	2.16667	2133	711	1
18	A2_CELL1527_N1	A2	4558	1617	A2	ARDS	2.83019	2969	1584	18
1	A2_CELL1528_N1	A2	2415	989	A2	ARDS	2.6087	2415	989	1
4	A2_CELL1529_N1	A2	1030	537	A2	ARDS	0.776699	1951	558	4
9	A2_CELL1530_N1	A2	1560	719	A2	ARDS	2.37179	2040	721	9
4	A2_CELL1531_N1	A2	1026	481	A2	ARDS	1.46199	1992	495	4
17	A2_CELL1532_N1	A2	5737	1942	A2	ARDS	1.3073	2819	1481	17
9	A2_CELL1534_N1	A2	3143	1179	A2	ARDS	1.74992	2681	1179	9
17	A2_CELL1535_N1	A2	1453	846	A2	ARDS	3.37233	1959	851	17
10	A2_CELL1536_N1	A2	1562	680	A2	ARDS	0.704225	2062	681	10
10	A2_CELL1537_N1	A2	2056	803	A2	ARDS	0.437743	2205	803	10
8	A2_CELL1538_N1	A2	1069	540	A2	ARDS	0.0935454	2034	574	8
10	A2_CELL1539_N1	A2	1032	518	A2	ARDS	0.678295	2011	533	10
8	A2_CELL1540_N1	A2	1105	515	A2	ARDS	0.904977	2042	545	8
17	A2_CELL1541_N1	A2	5428	1955	A2	ARDS	0.994842	3002	1675	17
9	A2_CELL1542_N1	A2	1219	521	A2	ARDS	0.902379	2098	530	9
18	A2_CELL1543_N1	A2	9645	2534	A2	ARDS	2.47797	2706	1241	18
10	A2_CELL1544_N1	A2	2004	841	A2	ARDS	0.648703	2179	841	10
4	A2_CELL1545_N1	A2	1301	639	A2	ARDS	0.845503	2040	650	4
17	A2_CELL1546_N1	A2	2706	1139	A2	ARDS	1.99557	2579	1139	17
4	A2_CELL1547_N1	A2	1546	766	A2	ARDS	1.42303	2037	767	4
9	A2_CELL1548_N1	A2	1232	624	A2	ARDS	2.92208	2097	633	9
10	A2_CELL1549_N1	A2	3732	1325	A2	ARDS	1.60772	2696	1322	10
18	A2_CELL1550_N1	A2	4634	1422	A2	ARDS	1.85585	2928	1380	18
24	A2_CELL1551_N1	A2	1448	727	A2	ARDS	1.86464	2019	729	24
18	A2_CELL1552_N1	A2	2475	984	A2	ARDS	1.69697	2458	984	18
15	A2_CELL1553_N1	A2	1012	494	A2	ARDS	2.27273	2004	512	15
4	A2_CELL1554_N1	A2	1840	827	A2	ARDS	1.25	2131	827	4
9	A2_CELL1555_N1	A2	2663	946	A2	ARDS	0.675929	2547	946	9
17	A2_CELL1556_N1	A2	5934	1991	A2	ARDS	2.64577	2761	1443	17
17	A2_CELL1557_N1	A2	8721	2568	A2	ARDS	1.91492	2693	1414	17
3	A2_CELL1558_N1	A2	7477	2328	A2	ARDS	1.6183	2491	1207	3
10	A2_CELL1559_N1	A2	2372	924	A2	ARDS	0.632378	2372	924	10
18	A2_CELL1560_N1	A2	1373	604	A2	ARDS	0.2185	1979	664	18
10	A2_CELL1561_N1	A2	1933	754	A2	ARDS	0.827729	2181	754	10
4	A2_CELL1562_N1	A2	2508	1053	A2	ARDS	0.558214	2487	1053	4
9	A2_CELL1563_N1	A2	2075	865	A2	ARDS	2.0241	2210	865	9
6	A2_CELL1564_N1	A2	1744	1029	A2	ARDS	2.63761	2036	1029	6
10	A2_CELL1565_N1	A2	2039	775	A2	ARDS	0.980873	2215	775	10
9	A2_CELL1566_N1	A2	1125	569	A2	ARDS	0.355556	2051	588	9
1	A2_CELL1567_N1	A2	1778	1002	A2	ARDS	0.281215	2048	1002	1
17	A2_CELL1568_N1	A2	8246	2589	A2	ARDS	1.92821	2589	1350	17
21	A2_CELL1569_N1	A2	1054	629	A2	ARDS	0	1761	728	21
2	A2_CELL1570_N1	A2	2358	1002	A2	ARDS	1.99321	2359	1002	2
8	A2_CELL1571_N1	A2	1242	577	A2	ARDS	0.0805153	2071	617	8
18	A2_CELL1572_N1	A2	1594	722	A2	ARDS	1.63112	2090	722	18
10	A2_CELL1573_N1	A2	2059	824	A2	ARDS	0.825644	2211	823	10
17	A2_CELL1574_N1	A2	6269	2227	A2	ARDS	1.85037	2464	1288	17
6	A2_CELL1575_N1	A2	1579	788	A2	ARDS	1.45662	2058	789	6
4	A2_CELL1577_N1	A2	1403	631	A2	ARDS	0.926586	2023	634	4
4	A2_CELL1578_N1	A2	3667	1298	A2	ARDS	1.96346	2761	1296	4
4	A2_CELL1579_N1	A2	1459	618	A2	ARDS	0.685401	2058	622	4
17	A2_CELL1580_N1	A2	5225	1778	A2	ARDS	1.14833	2985	1602	17
8	A2_CELL1581_N1	A2	1479	845	A2	ARDS	0.270453	1965	851	8
10	A2_CELL1582_N1	A2	3681	1169	A2	ARDS	0.597664	2690	1166	10
4	A2_CELL1583_N1	A2	1900	823	A2	ARDS	0.789474	2153	823	4
4	A2_CELL1584_N1	A2	1767	780	A2	ARDS	1.13186	2116	780	4
9	A2_CELL1585_N1	A2	1464	733	A2	ARDS	0.751366	2001	738	9
10	A2_CELL1586_N1	A2	1066	524	A2	ARDS	1.03189	2010	541	10
21	A2_CELL1587_N1	A2	1051	590	A2	ARDS	0	1771	689	21
4	A2_CELL1588_N1	A2	3427	1266	A2	ARDS	1.22556	2732	1266	4
9	A2_CELL1589_N1	A2	1670	752	A2	ARDS	2.99401	2143	752	9
4	A2_CELL1590_N1	A2	1139	518	A2	ARDS	0.702371	2065	531	4
4	A2_CELL1591_N1	A2	1187	561	A2	ARDS	0.42123	2070	570	4
18	A2_CELL1592_N1	A2	2320	816	A2	ARDS	0.818966	2330	816	18
21	A2_CELL1593_N1	A2	1408	717	A2	ARDS	0.0710227	1854	778	21
2	A2_CELL1594_N1	A2	5398	1809	A2	ARDS	1.92664	2926	1524	2
4	A2_CELL1595_N1	A2	1074	499	A2	ARDS	0.465549	2017	523	4
9	A2_CELL1596_N1	A2	1051	495	A2	ARDS	1.42721	2019	511	9
4	A2_CELL1597_N1	A2	1407	616	A2	ARDS	0.781805	2035	619	4
24	A2_CELL1598_N1	A2	1125	667	A2	ARDS	0.888889	2034	695	24
21	A2_CELL1599_N1	A2	1597	780	A2	ARDS	0.0626174	1945	810	21
18	A2_CELL1600_N1	A2	7841	2292	A2	ARDS	1.8365	2614	1179	18
8	A2_CELL1601_N1	A2	1116	551	A2	ARDS	0.0896057	2018	592	8
7	A2_CELL1602_N1	A2	1519	771	A2	ARDS	1.31666	2030	771	7
21	A2_CELL1603_N1	A2	1322	602	A2	ARDS	0.075643	1820	680	21
4	A2_CELL1604_N1	A2	2131	831	A2	ARDS	0.985453	2237	831	4
17	A2_CELL1605_N1	A2	2311	1000	A2	ARDS	2.20684	2320	1000	17
4	A2_CELL1606_N1	A2	1528	684	A2	ARDS	0.589005	2060	686	4
10	A2_CELL1607_N1	A2	1442	590	A2	ARDS	1.10957	2063	590	10
3	A2_CELL1608_N1	A2	1017	484	A2	ARDS	1.47493	2016	504	3
10	A2_CELL1609_N1	A2	3803	1359	A2	ARDS	1.20957	2735	1357	10
10	A2_CELL1610_N1	A2	2252	999	A2	ARDS	1.02131	2281	999	10
9	A2_CELL1611_N1	A2	1248	662	A2	ARDS	1.76282	2110	670	9
21	A2_CELL1612_N1	A2	1039	457	A2	ARDS	0	1775	558	21
10	A2_CELL1613_N1	A2	1256	585	A2	ARDS	0.557325	2103	593	10
21	A2_CELL1614_N1	A2	2056	986	A2	ARDS	0	2120	986	21
21	A2_CELL1615_N1	A2	1500	706	A2	ARDS	0	1889	753	21
8	A2_CELL1616_N1	A2	1671	717	A2	ARDS	0.837822	2110	721	8
15	A2_CELL1617_N1	A2	2672	1014	A2	ARDS	1.83383	2547	1014	15
10	A2_CELL1618_N1	A2	1686	797	A2	ARDS	1.0083	2119	797	10
10	A2_CELL1619_N1	A2	3219	1143	A2	ARDS	0.963032	2693	1143	10
19	A2_CELL1620_N1	A2	1003	589	A2	ARDS	5.98205	1974	645	19
9	A2_CELL1621_N1	A2	2915	1105	A2	ARDS	2.64151	2642	1105	9
12	A2_CELL1622_N1	A2	2587	1181	A2	ARDS	1.31426	2536	1181	12
20	A2_CELL1623_N1	A2	7444	2323	A2	ARDS	1.66577	2553	1250	20
18	A2_CELL1624_N1	A2	4142	1682	A2	ARDS	1.83486	2891	1672	18
25	A2_CELL1625_N1	A2	6097	1627	A2	ARDS	2.03379	2772	1074	25
4	A2_CELL1626_N1	A2	1311	608	A2	ARDS	0.610221	2028	615	4
10	A2_CELL1627_N1	A2	2676	1099	A2	ARDS	0.4858	2565	1099	10
4	A2_CELL1628_N1	A2	1428	603	A2	ARDS	1.40056	2050	605	4
17	A2_CELL1629_N1	A2	1888	872	A2	ARDS	1.69492	2145	872	17
9	A2_CELL1630_N1	A2	3476	1316	A2	ARDS	2.04258	2763	1314	9
4	A2_CELL1631_N1	A2	3026	1009	A2	ARDS	0.892267	2636	1009	4
17	A2_CELL1632_N1	A2	5353	1737	A2	ARDS	1.60658	2979	1535	17
7	A2_CELL1633_N1	A2	1174	590	A2	ARDS	1.02215	2085	598	7
5	A2_CELL1634_N1	A2	2177	989	A2	ARDS	0.918695	2241	989	5
0	A2_CELL1635_N1	A2	1351	658	A2	ARDS	1.25833	2069	664	0
11	A2_CELL1636_N1	A2	1025	558	A2	ARDS	1.17073	1918	582	11
18	A2_CELL1637_N1	A2	17490	3865	A2	ARDS	1.86392	2692	1285	18
5	A2_CELL1638_N1	A2	2277	906	A2	ARDS	1.31752	2301	906	5
12	A2_CELL1639_N1	A2	1307	677	A2	ARDS	0.918133	2042	695	12
4	A2_CELL1640_N1	A2	1356	604	A2	ARDS	1.47493	2034	607	4
7	A2_CELL1641_N1	A2	1697	767	A2	ARDS	0.883913	2140	767	7
17	A2_CELL1642_N1	A2	1786	861	A2	ARDS	1.00784	2095	861	17
9	A2_CELL1643_N1	A2	1632	837	A2	ARDS	1.34804	2080	838	9
8	A2_CELL1644_N1	A2	1307	656	A2	ARDS	1.22418	2055	681	8
4	A2_CELL1645_N1	A2	2135	933	A2	ARDS	0.702576	2221	933	4
2	A2_CELL1646_N1	A2	1879	875	A2	ARDS	1.27728	2131	875	2
17	A2_CELL1647_N1	A2	3544	1517	A2	ARDS	0.479684	2778	1513	17
11	A2_CELL1648_N1	A2	1350	699	A2	ARDS	1.03704	2022	718	11
10	A2_CELL1649_N1	A2	3558	1268	A2	ARDS	0.815065	2734	1265	10
4	A2_CELL1650_N1	A2	2327	928	A2	ARDS	1.71895	2338	928	4
18	A2_CELL1651_N1	A2	7926	2273	A2	ARDS	2.09437	2602	1141	18
9	A2_CELL1652_N1	A2	1206	597	A2	ARDS	1.24378	2060	615	9
4	A2_CELL1653_N1	A2	3311	1073	A2	ARDS	1.47992	2707	1072	4
17	A2_CELL1654_N1	A2	9453	2965	A2	ARDS	1.76663	2649	1418	17
10	A2_CELL1655_N1	A2	2213	932	A2	ARDS	1.49119	2272	932	10
8	A2_CELL1656_N1	A2	1132	561	A2	ARDS	0.265018	2053	600	8
4	A2_CELL1657_N1	A2	2262	873	A2	ARDS	0.972591	2303	873	4
26	A2_CELL1658_N1	A2	7096	2002	A2	ARDS	2.8044	2617	1068	26
4	A2_CELL1659_N1	A2	1818	792	A2	ARDS	0.770077	2114	792	4
4	A2_CELL1660_N1	A2	1171	496	A2	ARDS	1.53715	2086	502	4
4	A2_CELL1661_N1	A2	1620	635	A2	ARDS	1.91358	2125	635	4
21	A2_CELL1662_N1	A2	1000	504	A2	ARDS	0.3	1738	605	21
4	A2_CELL1663_N1	A2	5394	1813	A2	ARDS	1.83537	2989	1567	4
2	A2_CELL1664_N1	A2	4403	1705	A2	ARDS	1.1583	2948	1687	2
18	A2_CELL1665_N1	A2	2044	737	A2	ARDS	2.05479	2177	737	18
10	A2_CELL1666_N1	A2	2267	899	A2	ARDS	0.926334	2297	899	10
4	A2_CELL1667_N1	A2	1479	670	A2	ARDS	1.21704	2048	674	4
2	A2_CELL1668_N1	A2	1272	680	A2	ARDS	1.49371	2073	694	2
2	A2_CELL1669_N1	A2	1576	690	A2	ARDS	1.14213	2082	690	2
21	A2_CELL1670_N1	A2	1119	616	A2	ARDS	0	1844	699	21
9	A2_CELL1671_N1	A2	1230	557	A2	ARDS	2.03252	2120	565	9
8	A2_CELL1672_N1	A2	1119	612	A2	ARDS	0.357462	2072	649	8
1	A2_CELL1673_N1	A2	1240	621	A2	ARDS	2.90323	2142	630	1
4	A2_CELL1674_N1	A2	1840	755	A2	ARDS	0.869565	2140	755	4
10	A2_CELL1675_N1	A2	2671	982	A2	ARDS	0.411831	2547	982	10
21	A2_CELL1676_N1	A2	1353	616	A2	ARDS	0.14782	1835	689	21
10	A2_CELL1677_N1	A2	3375	1214	A2	ARDS	0.592593	2754	1212	10
17	A2_CELL1678_N1	A2	8873	2358	A2	ARDS	2.10752	2625	1172	17
17	A2_CELL1679_N1	A2	6055	2001	A2	ARDS	1.99835	2627	1309	17
2	A2_CELL1680_N1	A2	2020	976	A2	ARDS	0.940594	2166	976	2
4	A2_CELL1681_N1	A2	2096	758	A2	ARDS	1.86069	2235	758	4
17	A2_CELL1682_N1	A2	7285	2290	A2	ARDS	1.85312	2502	1198	17
19	A2_CELL1683_N1	A2	1032	589	A2	ARDS	3.58527	1956	659	19
10	A2_CELL1684_N1	A2	1368	620	A2	ARDS	0.584795	2029	627	10
4	A2_CELL1685_N1	A2	1225	671	A2	ARDS	1.46939	2180	673	4
8	A2_CELL1686_N1	A2	1713	876	A2	ARDS	0.175131	2057	879	8
17	A2_CELL1687_N1	A2	10257	2749	A2	ARDS	1.84264	2740	1399	17
4	A2_CELL1688_N1	A2	1578	697	A2	ARDS	0.697085	2061	697	4
8	A2_CELL1689_N1	A2	2292	1042	A2	ARDS	0.34904	2308	1042	8
17	A2_CELL1690_N1	A2	3952	1559	A2	ARDS	1.56883	2798	1553	17
18	A2_CELL1691_N1	A2	4464	1575	A2	ARDS	2.59857	2956	1548	18
10	A2_CELL1692_N1	A2	1331	587	A2	ARDS	1.05184	2073	590	10
2	A2_CELL1693_N1	A2	1172	571	A2	ARDS	1.10922	2089	583	2
2	A2_CELL1695_N1	A2	1880	940	A2	ARDS	2.44681	2130	940	2
9	A2_CELL1696_N1	A2	2765	1134	A2	ARDS	1.88065	2624	1134	9
4	A2_CELL1697_N1	A2	3092	1130	A2	ARDS	1.06727	2675	1130	4
10	A2_CELL1698_N1	A2	1834	801	A2	ARDS	0.654308	2124	801	10
4	A2_CELL1699_N1	A2	1771	746	A2	ARDS	0.564653	2137	746	4
10	A2_CELL1700_N1	A2	2659	1068	A2	ARDS	1.05303	2562	1068	10
10	A2_CELL1701_N1	A2	2879	972	A2	ARDS	1.00729	2605	972	10
16	A2_CELL1702_N1	A2	3682	1298	A2	ARDS	5.81206	2741	1294	16
18	A2_CELL1703_N1	A2	1708	918	A2	ARDS	2.40047	2055	918	18
2	A2_CELL1704_N1	A2	2589	1151	A2	ARDS	1.62225	2532	1151	2
10	A2_CELL1705_N1	A2	1181	532	A2	ARDS	0.338696	2106	544	10
6	A2_CELL1706_N1	A2	2237	988	A2	ARDS	2.59276	2269	988	6
10	A2_CELL1707_N1	A2	1428	651	A2	ARDS	0.770308	2031	655	10
10	A2_CELL1708_N1	A2	1695	657	A2	ARDS	0.943953	2156	657	10
4	A2_CELL1709_N1	A2	1902	743	A2	ARDS	1.52471	2159	743	4
10	A2_CELL1710_N1	A2	2164	924	A2	ARDS	1.38632	2244	924	10
17	A2_CELL1711_N1	A2	13236	3856	A2	ARDS	2.30432	2873	1759	17
9	A2_CELL1712_N1	A2	2358	930	A2	ARDS	1.65394	2358	930	9
17	A2_CELL1713_N1	A2	2189	872	A2	ARDS	1.55322	2264	872	17
18	A2_CELL1714_N1	A2	1170	452	A2	ARDS	2.82051	2003	525	18
10	A2_CELL1715_N1	A2	2155	1020	A2	ARDS	0.974478	2237	1020	10
17	A2_CELL1716_N1	A2	6247	1848	A2	ARDS	1.40868	2533	1111	17
22	A2_CELL1717_N1	A2	16308	2991	A2	ARDS	2.17071	2958	943	22
2	A2_CELL1718_N1	A2	2701	1084	A2	ARDS	2.40652	2575	1084	2
4	A2_CELL1719_N1	A2	2664	1086	A2	ARDS	2.74024	2571	1086	4
4	A2_CELL1720_N1	A2	2128	1020	A2	ARDS	1.17481	2230	1020	4
2	A2_CELL1721_N1	A2	1315	630	A2	ARDS	1.97719	2073	636	2
10	A2_CELL1722_N1	A2	2137	927	A2	ARDS	0.795508	2237	927	10
10	A2_CELL1723_N1	A2	1876	838	A2	ARDS	1.1194	2145	838	10
18	A2_CELL1724_N1	A2	3147	1193	A2	ARDS	1.90658	2698	1193	18
17	A2_CELL1725_N1	A2	7929	2448	A2	ARDS	1.45037	2590	1306	17
4	A2_CELL1726_N1	A2	1511	681	A2	ARDS	1.32363	2047	682	4
10	A2_CELL1727_N1	A2	3524	1192	A2	ARDS	1.04994	2699	1191	10
18	A2_CELL1728_N1	A2	1169	443	A2	ARDS	1.88195	1992	516	18
10	A2_CELL1729_N1	A2	1126	486	A2	ARDS	1.50977	2067	499	10
10	A2_CELL1730_N1	A2	3830	1409	A2	ARDS	1.3577	2736	1404	10
10	A2_CELL1731_N1	A2	1253	556	A2	ARDS	0.718276	2126	563	10
4	A2_CELL1732_N1	A2	2814	1055	A2	ARDS	1.17271	2614	1055	4
2	A2_CELL1733_N1	A2	1687	782	A2	ARDS	1.18554	2120	782	2
10	A2_CELL1734_N1	A2	1128	513	A2	ARDS	0.797872	2061	521	10
4	A2_CELL1735_N1	A2	1263	596	A2	ARDS	1.66271	2123	602	4
29	A2_CELL1737_N1	A2	5253	523	A2	ARDS	0.0571102	3137	467	29
10	A2_CELL1738_N1	A2	1906	808	A2	ARDS	0.524659	2155	808	10
15	A2_CELL1740_N1	A2	1314	614	A2	ARDS	1.52207	2039	623	15
4	A2_CELL1741_N1	A2	2894	1081	A2	ARDS	1.41672	2630	1081	4
17	A2_CELL1742_N1	A2	3286	1339	A2	ARDS	1.91722	2738	1339	17
8	A2_CELL1743_N1	A2	1218	645	A2	ARDS	0.410509	2089	680	8
15	A2_CELL1744_N1	A2	2839	843	A2	ARDS	1.3385	2573	843	15
7	A2_CELL1745_N1	A2	1343	696	A2	ARDS	3.12733	2055	703	7
17	A2_CELL1746_N1	A2	4221	1587	A2	ARDS	1.5873	2855	1571	17
4	A2_CELL1747_N1	A2	1705	688	A2	ARDS	0.938416	2120	688	4
10	A2_CELL1748_N1	A2	2142	899	A2	ARDS	0.840336	2230	899	10
17	A2_CELL1749_N1	A2	3415	1356	A2	ARDS	1.61054	2760	1354	17
17	A2_CELL1750_N1	A2	4952	1574	A2	ARDS	2.14055	2959	1479	17
15	A2_CELL1751_N1	A2	2122	858	A2	ARDS	1.41376	2238	858	15
4	A2_CELL1752_N1	A2	2621	1003	A2	ARDS	1.1446	2543	1003	4
29	A2_CELL1753_N1	A2	3847	344	A2	ARDS	0.207954	2815	331	29
8	A2_CELL1754_N1	A2	4131	1535	A2	ARDS	0.556766	2874	1523	8
10	A2_CELL1755_N1	A2	2123	852	A2	ARDS	1.13048	2234	852	10
10	A2_CELL1756_N1	A2	1795	777	A2	ARDS	1.0585	2122	777	10
9	A2_CELL1757_N1	A2	1611	725	A2	ARDS	1.48976	2108	725	9
9	A2_CELL1758_N1	A2	1415	670	A2	ARDS	3.39223	2020	676	9
17	A2_CELL1759_N1	A2	3533	1493	A2	ARDS	1.35862	2772	1489	17
21	A2_CELL1760_N1	A2	1097	695	A2	ARDS	0.182315	1794	787	21
10	A2_CELL1762_N1	A2	1718	682	A2	ARDS	1.04773	2132	682	10
4	A2_CELL1763_N1	A2	1133	523	A2	ARDS	0.970874	2053	532	4
10	A2_CELL1764_N1	A2	2573	1030	A2	ARDS	0.660707	2518	1030	10
7	A2_CELL1765_N1	A2	1238	561	A2	ARDS	1.77706	2143	567	7
21	A2_CELL1766_N1	A2	1045	544	A2	ARDS	0.0956938	1753	641	21
10	A2_CELL1767_N1	A2	1189	587	A2	ARDS	1.59798	2126	591	10
10	A2_CELL1768_N1	A2	3001	1147	A2	ARDS	0.766411	2666	1147	10
10	A2_CELL1769_N1	A2	2017	798	A2	ARDS	1.33862	2198	798	10
7	A2_CELL1770_N1	A2	2499	1039	A2	ARDS	1.04042	2472	1039	7
18	A2_CELL1771_N1	A2	3606	1176	A2	ARDS	0.499168	2702	1175	18
4	A2_CELL1772_N1	A2	1882	805	A2	ARDS	1.48778	2147	805	4
8	A2_CELL1773_N1	A2	1298	654	A2	ARDS	0.46225	2030	682	8
10	A2_CELL1774_N1	A2	1095	525	A2	ARDS	0.273973	2047	541	10
4	A2_CELL1775_N1	A2	1095	588	A2	ARDS	0.730594	2020	601	4
4	A2_CELL1776_N1	A2	1058	500	A2	ARDS	1.0397	2023	510	4
3	A2_CELL1777_N1	A2	1091	425	A2	ARDS	2.10816	2081	432	3
19	A2_CELL1778_N1	A2	2123	1046	A2	ARDS	3.62694	2213	1046	19
4	A2_CELL1779_N1	A2	1063	512	A2	ARDS	0.376294	2021	526	4
10	A2_CELL1780_N1	A2	1096	441	A2	ARDS	0.547445	2041	455	10
9	A2_CELL1781_N1	A2	2723	1070	A2	ARDS	1.02828	2579	1070	9
10	A2_CELL1782_N1	A2	2399	940	A2	ARDS	0.500208	2399	940	10
10	A2_CELL1783_N1	A2	2521	914	A2	ARDS	1.15034	2474	914	10
10	A2_CELL1784_N1	A2	1610	644	A2	ARDS	0.993789	2114	644	10
3	A2_CELL1785_N1	A2	2714	1010	A2	ARDS	1.51069	2566	1010	3
10	A2_CELL1786_N1	A2	1439	640	A2	ARDS	0.903405	2041	642	10
17	A2_CELL1787_N1	A2	7741	2725	A2	ARDS	2.44155	2541	1392	17
18	A2_CELL1788_N1	A2	4384	1403	A2	ARDS	1.04927	3054	1370	18
3	A2_CELL1789_N1	A2	3174	1121	A2	ARDS	1.29175	2671	1121	3
4	A2_CELL1790_N1	A2	1304	582	A2	ARDS	1.15031	2095	588	4
18	A2_CELL1791_N1	A2	5666	1850	A2	ARDS	1.50018	2894	1461	18
29	A2_CELL1792_N1	A2	4176	660	A2	ARDS	0.239464	2938	635	29
2	A2_CELL1793_N1	A2	1201	597	A2	ARDS	1.1657	2112	611	2
4	A2_CELL1794_N1	A2	1411	639	A2	ARDS	1.34656	2019	641	4
2	A2_CELL1795_N1	A2	1020	556	A2	ARDS	1.27451	2045	567	2
9	A2_CELL1796_N1	A2	1069	520	A2	ARDS	1.40318	2013	537	9
10	A2_CELL1797_N1	A2	1352	616	A2	ARDS	0.221893	2075	619	10
12	A2_CELL1798_N1	A2	1749	864	A2	ARDS	0.457404	2092	864	12
10	A2_CELL1799_N1	A2	2899	1088	A2	ARDS	0.551914	2639	1088	10
9	A2_CELL1800_N1	A2	1141	561	A2	ARDS	0.964067	2081	569	9
15	A2_CELL1801_N1	A2	3122	1243	A2	ARDS	1.50545	2689	1243	15
18	A2_CELL1802_N1	A2	4841	1759	A2	ARDS	1.42533	3009	1680	18
21	A2_CELL1803_N1	A2	1931	927	A2	ARDS	0	2044	927	21
2	A2_CELL1804_N1	A2	1221	643	A2	ARDS	1.8837	2141	650	2
10	A2_CELL1805_N1	A2	1455	553	A2	ARDS	1.16838	2073	554	10
7	A2_CELL1806_N1	A2	3643	1403	A2	ARDS	0.850947	2733	1400	7
17	A2_CELL1807_N1	A2	7313	2406	A2	ARDS	1.72296	2582	1345	17
21	A2_CELL1808_N1	A2	1266	622	A2	ARDS	0	1821	702	21
15	A2_CELL1810_N1	A2	2423	1090	A2	ARDS	4.49856	2423	1090	15
3	A2_CELL1811_N1	A2	6066	1691	A2	ARDS	1.89581	2638	1128	3
9	A2_CELL1812_N1	A2	2112	761	A2	ARDS	2.27273	2247	761	9
4	A2_CELL1813_N1	A2	1265	554	A2	ARDS	0.632411	2085	560	4
9	A2_CELL1814_N1	A2	2685	1096	A2	ARDS	1.78771	2575	1096	9
4	A2_CELL1815_N1	A2	1317	675	A2	ARDS	1.36674	2045	677	4
10	A2_CELL1816_N1	A2	3601	1352	A2	ARDS	0.722022	2725	1347	10
4	A2_CELL1817_N1	A2	998	439	A2	ARDS	1.1022	1983	470	4
10	A2_CELL1818_N1	A2	1888	727	A2	ARDS	0.741525	2178	727	10
3	A2_CELL1819_N1	A2	1955	748	A2	ARDS	1.68798	2178	748	3
10	A2_CELL1820_N1	A2	1044	502	A2	ARDS	0.766284	2024	521	10
10	A2_CELL1821_N1	A2	1956	741	A2	ARDS	0.664622	2189	741	10
10	A2_CELL1822_N1	A2	1308	558	A2	ARDS	1.52905	2112	561	10
4	A2_CELL1823_N1	A2	3309	1433	A2	ARDS	1.35993	2793	1433	4
10	A2_CELL1824_N1	A2	1095	472	A2	ARDS	0.913242	2059	487	10
4	A2_CELL1825_N1	A2	3426	1332	A2	ARDS	0.525394	2767	1331	4
17	A2_CELL1827_N1	A2	4799	1660	A2	ARDS	1.6045	2973	1595	17
9	A2_CELL1828_N1	A2	1460	645	A2	ARDS	1.71233	2033	647	9
18	A2_CELL1829_N1	A2	1340	625	A2	ARDS	1.64179	2013	631	18
17	A2_CELL1830_N1	A2	1734	875	A2	ARDS	1.1534	2101	875	17
4	A2_CELL1831_N1	A2	1049	461	A2	ARDS	1.42993	1952	478	4
10	A2_CELL1832_N1	A2	3045	1150	A2	ARDS	0.591133	2675	1150	10
20	A2_CELL1833_N1	A2	8205	2529	A2	ARDS	1.25533	2628	1328	20
17	A2_CELL1834_N1	A2	1310	570	A2	ARDS	3.28244	2102	575	17
21	A2_CELL1835_N1	A2	1883	1054	A2	ARDS	0.0531067	2026	1054	21
10	A2_CELL1836_N1	A2	2233	978	A2	ARDS	0.626959	2275	978	10
9	A2_CELL1837_N1	A2	1141	560	A2	ARDS	1.13935	2087	579	9
4	A2_CELL1838_N1	A2	999	417	A2	ARDS	2.2022	1967	440	4
9	A2_CELL1839_N1	A2	1583	705	A2	ARDS	2.59002	2079	706	9
10	A2_CELL1840_N1	A2	1018	486	A2	ARDS	0.491159	1996	507	10
9	A2_CELL1841_N1	A2	2074	808	A2	ARDS	1.73578	2219	808	9
10	A2_CELL1842_N1	A2	1240	685	A2	ARDS	0.806452	2208	692	10
16	A2_CELL1843_N1	A2	2182	850	A2	ARDS	5.36205	2267	850	16
18	A2_CELL1844_N1	A2	1777	660	A2	ARDS	1.96961	2149	660	18
7	A2_CELL1845_N1	A2	2889	1174	A2	ARDS	1.34995	2647	1174	7
25	A2_CELL1846_N1	A2	4169	1300	A2	ARDS	3.09427	2862	1282	25
10	A2_CELL1847_N1	A2	1784	735	A2	ARDS	0.560538	2152	735	10
17	A2_CELL1848_N1	A2	14166	3506	A2	ARDS	3.36016	2653	1427	17
29	A2_CELL1849_N1	A2	6498	1505	A2	ARDS	1.38504	2676	822	29
17	A2_CELL1850_N1	A2	2741	1084	A2	ARDS	1.82415	2588	1084	17
10	A2_CELL1851_N1	A2	1392	689	A2	ARDS	1.00575	2033	690	10
0	A2_CELL1852_N1	A2	3041	1299	A2	ARDS	1.28247	2711	1299	0
3	A2_CELL1853_N1	A2	2778	966	A2	ARDS	1.69186	2576	966	3
17	A2_CELL1854_N1	A2	1087	553	A2	ARDS	2.20791	2032	568	17
4	A2_CELL1855_N1	A2	1427	651	A2	ARDS	1.40154	2035	652	4
10	A2_CELL1856_N1	A2	1495	709	A2	ARDS	1.00334	2029	710	10
17	A2_CELL1857_N1	A2	3867	1425	A2	ARDS	2.48254	2752	1419	17
18	A2_CELL1858_N1	A2	7507	2229	A2	ARDS	1.86493	2579	1155	18
10	A2_CELL1859_N1	A2	4565	1372	A2	ARDS	1.07338	2889	1337	10
10	A2_CELL1860_N1	A2	1690	693	A2	ARDS	1.06509	2141	693	10
8	A2_CELL1861_N1	A2	1619	805	A2	ARDS	0.247066	2068	811	8
4	A2_CELL1862_N1	A2	3123	1238	A2	ARDS	1.15274	2693	1238	4
21	A2_CELL1863_N1	A2	1145	683	A2	ARDS	0	1822	774	21
10	A2_CELL1864_N1	A2	1130	608	A2	ARDS	0.884956	2136	615	10
8	A2_CELL1865_N1	A2	1447	780	A2	ARDS	0.48376	1988	789	8
3	A2_CELL1866_N1	A2	1356	608	A2	ARDS	2.0649	2061	612	3
29	A2_CELL1867_N1	A2	6144	587	A2	ARDS	0.292969	3168	397	29
21	A2_CELL1868_N1	A2	4859	2326	A2	ARDS	0.0411607	3483	2286	21
17	A2_CELL1869_N1	A2	5623	1851	A2	ARDS	1.51165	2920	1525	17
4	A2_CELL1870_N1	A2	1548	703	A2	ARDS	0.839793	2055	703	4
10	A2_CELL1871_N1	A2	3416	1333	A2	ARDS	0.819672	2761	1331	10
24	A2_CELL1872_N1	A2	1559	745	A2	ARDS	1.73188	2046	745	24
17	A2_CELL1873_N1	A2	2052	987	A2	ARDS	1.46199	2167	987	17
18	A2_CELL1874_N1	A2	1298	553	A2	ARDS	1.69492	2065	559	18
10	A2_CELL1875_N1	A2	4015	1584	A2	ARDS	1.39477	2841	1578	10
10	A2_CELL1876_N1	A2	1178	553	A2	ARDS	0.509338	2095	560	10
17	A2_CELL1877_N1	A2	7804	2534	A2	ARDS	1.49923	2585	1366	17
17	A2_CELL1878_N1	A2	3038	1340	A2	ARDS	3.02831	2710	1340	17
18	A2_CELL1879_N1	A2	5478	1824	A2	ARDS	2.8295	3013	1572	18
17	A2_CELL1880_N1	A2	3919	1569	A2	ARDS	3.08752	2799	1558	17
4	A2_CELL1881_N1	A2	3280	1200	A2	ARDS	1.21951	2731	1199	4
8	A2_CELL1883_N1	A2	1194	596	A2	ARDS	0.335008	2054	631	8
18	A2_CELL1884_N1	A2	1714	722	A2	ARDS	2.04201	2131	722	18
17	A2_CELL1885_N1	A2	3217	1342	A2	ARDS	1.18122	2735	1339	17
4	A2_CELL1886_N1	A2	3628	1384	A2	ARDS	1.76406	2729	1382	4
17	A2_CELL1887_N1	A2	8966	2697	A2	ARDS	2.2195	2687	1375	17
10	A2_CELL1888_N1	A2	1309	592	A2	ARDS	0.611154	2076	597	10
4	A2_CELL1889_N1	A2	1635	609	A2	ARDS	1.52905	2132	609	4
4	A2_CELL1890_N1	A2	1383	624	A2	ARDS	0.650759	2058	629	4
18	A2_CELL1891_N1	A2	4848	1857	A2	ARDS	1.11386	3085	1790	18
29	A2_CELL1892_N1	A2	3126	597	A2	ARDS	0.287908	2659	597	29
19	A2_CELL1893_N1	A2	3500	1653	A2	ARDS	6.71429	2822	1650	19
1	A2_CELL1894_N1	A2	1096	544	A2	ARDS	3.10219	2031	555	1
10	A2_CELL1895_N1	A2	1437	662	A2	ARDS	1.39179	2048	664	10
9	A2_CELL1896_N1	A2	2046	736	A2	ARDS	1.07527	2213	736	9
4	A2_CELL1897_N1	A2	1319	607	A2	ARDS	0.985595	2041	615	4
10	A2_CELL1898_N1	A2	1446	648	A2	ARDS	0.691563	2032	651	10
3	A2_CELL1899_N1	A2	1094	460	A2	ARDS	1.91956	2068	472	3
10	A2_CELL1900_N1	A2	1889	785	A2	ARDS	1.27051	2172	785	10
4	A2_CELL1901_N1	A2	1731	787	A2	ARDS	1.03986	2104	787	4
10	A2_CELL1902_N1	A2	3799	1444	A2	ARDS	2.26375	2721	1442	10
18	A2_CELL1903_N1	A2	1026	440	A2	ARDS	2.33918	1918	520	18
10	A2_CELL1904_N1	A2	3256	1257	A2	ARDS	0.706388	2729	1255	10
4	A2_CELL1906_N1	A2	8485	2440	A2	ARDS	2.45138	2649	1256	4
10	A2_CELL1907_N1	A2	2362	978	A2	ARDS	0.889077	2362	978	10
9	A2_CELL1908_N1	A2	1112	541	A2	ARDS	0.899281	2052	558	9
17	A2_CELL1909_N1	A2	5871	2032	A2	ARDS	2.28241	2763	1490	17
10	A2_CELL1910_N1	A2	1529	631	A2	ARDS	1.04644	2069	631	10
3	A2_CELL1911_N1	A2	2177	942	A2	ARDS	1.65365	2247	942	3
4	A2_CELL1912_N1	A2	1418	551	A2	ARDS	1.55148	2062	555	4
21	A2_CELL1913_N1	A2	2235	1119	A2	ARDS	0.0894855	2238	1119	21
2	A2_CELL1914_N1	A2	1225	634	A2	ARDS	1.22449	2136	639	2
4	A2_CELL1915_N1	A2	2731	976	A2	ARDS	1.46466	2567	976	4
4	A2_CELL1916_N1	A2	1443	633	A2	ARDS	1.8711	2031	634	4
9	A2_CELL1917_N1	A2	1369	563	A2	ARDS	3.28707	2045	568	9
9	A2_CELL1918_N1	A2	1089	581	A2	ARDS	1.65289	2043	595	9
4	A2_CELL1919_N1	A2	2409	1106	A2	ARDS	0.664176	2409	1106	4
18	A2_CELL1920_N1	A2	3385	1168	A2	ARDS	1.41802	2749	1167	18
17	A2_CELL1921_N1	A2	2849	1230	A2	ARDS	1.7199	2633	1230	17
2	A2_CELL1922_N1	A2	1292	690	A2	ARDS	1.39319	2037	702	2
29	A2_CELL1923_N1	A2	2422	486	A2	ARDS	0.45417	2410	486	29
10	A2_CELL1924_N1	A2	2264	915	A2	ARDS	1.10424	2303	915	10
10	A2_CELL1925_N1	A2	4263	1460	A2	ARDS	0.867933	2868	1447	10
17	A2_CELL1926_N1	A2	1830	1018	A2	ARDS	1.36612	2077	1018	17
4	A2_CELL1927_N1	A2	1972	732	A2	ARDS	2.0284	2192	732	4
3	A2_CELL1928_N1	A2	6771	1905	A2	ARDS	2.43686	2534	1024	3
9	A2_CELL1929_N1	A2	2989	1200	A2	ARDS	1.03714	2689	1200	9
17	A2_CELL1930_N1	A2	11762	3433	A2	ARDS	2.1935	2803	1679	17
10	A2_CELL1931_N1	A2	1992	803	A2	ARDS	1.45582	2188	803	10
7	A2_CELL1932_N1	A2	2196	923	A2	ARDS	0.910747	2252	923	7
15	A2_CELL1933_N1	A2	1467	644	A2	ARDS	1.36333	2029	644	15
21	A2_CELL1934_N1	A2	1266	649	A2	ARDS	0	1809	725	21
10	A2_CELL1935_N1	A2	2119	984	A2	ARDS	0.896649	2211	984	10
10	A2_CELL1936_N1	A2	2009	852	A2	ARDS	0.895968	2190	852	10
9	A2_CELL1937_N1	A2	1582	678	A2	ARDS	1.39064	2100	678	9
8	A2_CELL1938_N1	A2	1214	583	A2	ARDS	0.494234	2086	615	8
17	A2_CELL1939_N1	A2	4606	1883	A2	ARDS	0.955276	3018	1834	17
21	A2_CELL1940_N1	A2	1173	708	A2	ARDS	0	1815	797	21
10	A2_CELL1941_N1	A2	2732	1078	A2	ARDS	0.841874	2580	1078	10
2	A2_CELL1942_N1	A2	1507	752	A2	ARDS	1.52621	2026	753	2
4	A2_CELL1943_N1	A2	1555	690	A2	ARDS	1.73633	2080	690	4
18	A2_CELL1944_N1	A2	5420	1840	A2	ARDS	1.29151	3020	1597	18
4	A2_CELL1945_N1	A2	1437	606	A2	ARDS	0.626305	1991	612	4
5	A2_CELL1946_N1	A2	5027	1950	A2	ARDS	1.13388	3072	1828	5
8	A2_CELL1947_N1	A2	1175	584	A2	ARDS	0.170213	2106	623	8
15	A2_CELL1948_N1	A2	1091	552	A2	ARDS	2.10816	2035	566	15
10	A2_CELL1949_N1	A2	1665	732	A2	ARDS	1.14114	2138	732	10
4	A2_CELL1950_N1	A2	2094	919	A2	ARDS	0.764088	2209	919	4
15	A2_CELL1951_N1	A2	1155	548	A2	ARDS	2.94372	2067	564	15
17	A2_CELL1952_N1	A2	7227	2351	A2	ARDS	1.84032	2496	1235	17
10	A2_CELL1953_N1	A2	2644	1124	A2	ARDS	1.89107	2562	1124	10
2	A2_CELL1954_N1	A2	2111	848	A2	ARDS	1.42113	2219	847	2
10	A2_CELL1955_N1	A2	1186	615	A2	ARDS	1.18044	2126	624	10
8	A2_CELL1956_N1	A2	3087	1185	A2	ARDS	1.78167	2670	1185	8
1	A2_CELL1957_N1	A2	3636	1307	A2	ARDS	4.45545	2734	1306	1
22	A2_CELL1958_N1	A2	1877	653	A2	ARDS	3.51625	2160	653	22
10	A2_CELL1959_N1	A2	1341	604	A2	ARDS	0.671141	2076	609	10
8	A2_CELL1960_N1	A2	1994	918	A2	ARDS	0.651956	2158	918	8
18	A2_CELL1961_N1	A2	2857	1164	A2	ARDS	2.59013	2643	1163	18
10	A2_CELL1962_N1	A2	2502	1014	A2	ARDS	1.23901	2472	1014	10
10	A2_CELL1963_N1	A2	2818	1082	A2	ARDS	0.92264	2609	1082	10
10	A2_CELL1964_N1	A2	1312	565	A2	ARDS	0.914634	2113	573	10
21	A2_CELL1966_N1	A2	1671	726	A2	ARDS	0	1955	741	21
15	A2_CELL1967_N1	A2	3997	1640	A2	ARDS	2.60195	2824	1629	15
17	A2_CELL1968_N1	A2	2991	1190	A2	ARDS	1.06988	2667	1190	17
4	A2_CELL1969_N1	A2	4184	1335	A2	ARDS	1.43403	2812	1322	4
11	A2_CELL1970_N1	A2	1366	651	A2	ARDS	1.46413	2047	654	11
3	A2_CELL1971_N1	A2	4954	1658	A2	ARDS	2.22043	3009	1560	3
11	A2_CELL1972_N1	A2	1693	758	A2	ARDS	1.53574	2099	758	11
4	A2_CELL1973_N1	A2	2689	1113	A2	ARDS	1.41316	2569	1113	4
4	A2_CELL1974_N1	A2	1832	783	A2	ARDS	0.873362	2134	783	4
17	A2_CELL1975_N1	A2	2018	1022	A2	ARDS	0.445986	2169	1022	17
15	A2_CELL1976_N1	A2	1468	683	A2	ARDS	1.90736	2027	685	15
29	A2_CELL1977_N1	A2	5290	378	A2	ARDS	0.113422	3094	325	29
4	A2_CELL1978_N1	A2	1031	481	A2	ARDS	0.678952	1978	500	4
17	A2_CELL1979_N1	A2	1842	726	A2	ARDS	0.705755	2171	726	17
10	A2_CELL1980_N1	A2	4994	1716	A2	ARDS	0.720865	2976	1610	10
2	A2_CELL1982_N1	A2	1683	858	A2	ARDS	2.07962	2111	858	2
10	A2_CELL1983_N1	A2	1848	824	A2	ARDS	0.649351	2140	824	10
10	A2_CELL1984_N1	A2	2453	954	A2	ARDS	0.815328	2449	954	10
4	A2_CELL1985_N1	A2	5261	1806	A2	ARDS	1.00741	3022	1619	4
10	A2_CELL1986_N1	A2	1401	579	A2	ARDS	0.856531	2068	582	10
7	A2_CELL1987_N1	A2	1719	911	A2	ARDS	1.97789	2100	911	7
4	A2_CELL1988_N1	A2	2681	1043	A2	ARDS	1.75308	2561	1043	4
2	A2_CELL1989_N1	A2	2138	980	A2	ARDS	0.795136	2214	980	2
4	A2_CELL1990_N1	A2	2062	918	A2	ARDS	0.533463	2192	918	4
9	A2_CELL1991_N1	A2	3157	1423	A2	ARDS	1.99557	2734	1423	9
3	A2_CELL1992_N1	A2	2025	774	A2	ARDS	1.7284	2205	774	3
10	A2_CELL1993_N1	A2	3214	1244	A2	ARDS	0.777847	2718	1244	10
21	A2_CELL1994_N1	A2	1055	537	A2	ARDS	0.0947867	1749	633	21
22	A2_CELL1995_N1	A2	1354	548	A2	ARDS	2.1418	2024	553	22
10	A2_CELL1996_N1	A2	2747	1076	A2	ARDS	0.910084	2598	1076	10
12	A2_CELL1997_N1	A2	1007	561	A2	ARDS	0.794439	1935	598	12
10	A2_CELL1998_N1	A2	1564	671	A2	ARDS	1.79028	2092	671	10
9	A2_CELL1999_N1	A2	2433	1009	A2	ARDS	2.34279	2432	1009	9
9	A2_CELL2000_N1	A2	4002	1532	A2	ARDS	1.1994	2821	1527	9
4	A2_CELL2001_N1	A2	3384	1235	A2	ARDS	0.768322	2735	1232	4
21	A2_CELL2002_N1	A2	1344	679	A2	ARDS	0.14881	1809	755	21
10	A2_CELL2003_N1	A2	1473	739	A2	ARDS	0.882553	2010	742	10
9	A2_CELL2004_N1	A2	2960	1088	A2	ARDS	1.41892	2638	1088	9
9	A2_CELL2005_N1	A2	4040	1316	A2	ARDS	2.74752	2787	1307	9
10	A2_CELL2006_N1	A2	2432	896	A2	ARDS	2.0148	2431	896	10
17	A2_CELL2007_N1	A2	3016	1384	A2	ARDS	0.66313	2732	1383	17
10	A2_CELL2008_N1	A2	1517	684	A2	ARDS	0.988794	2043	685	10
21	A2_CELL2009_N1	A2	1046	437	A2	ARDS	0.286807	1838	484	21
17	A2_CELL2010_N1	A2	3943	1628	A2	ARDS	2.00355	2829	1621	17
10	A2_CELL2011_N1	A2	3203	1072	A2	ARDS	0.936622	2676	1072	10
10	A2_CELL2012_N1	A2	1880	803	A2	ARDS	1.43617	2159	803	10
10	A2_CELL2013_N1	A2	4996	1610	A2	ARDS	2.08167	2942	1481	10
7	A2_CELL2014_N1	A2	1430	720	A2	ARDS	0.839161	2019	722	7
10	A2_CELL2015_N1	A2	2871	935	A2	ARDS	1.14943	2600	935	10
10	A2_CELL2016_N1	A2	2618	1060	A2	ARDS	0.420168	2543	1060	10
4	A2_CELL2017_N1	A2	2385	889	A2	ARDS	0.628931	2385	889	4
4	A2_CELL2018_N1	A2	1505	632	A2	ARDS	1.46179	2047	634	4
8	A2_CELL2019_N1	A2	1082	539	A2	ARDS	0.277264	2007	581	8
18	A2_CELL2020_N1	A2	7513	2084	A2	ARDS	1.9433	2606	1157	18
10	A2_CELL2021_N1	A2	2018	873	A2	ARDS	0.891972	2184	873	10
10	A2_CELL2022_N1	A2	2114	801	A2	ARDS	1.08798	2245	801	10
22	A2_CELL2023_N1	A2	5374	1533	A2	ARDS	1.67473	3032	1345	22
10	A2_CELL2024_N1	A2	2716	980	A2	ARDS	1.43594	2573	980	10
18	A2_CELL2025_N1	A2	7181	2236	A2	ARDS	1.12798	2582	1208	18
13	A2_CELL2026_N1	A2	1851	929	A2	ARDS	3.45759	2102	929	13
8	A2_CELL2027_N1	A2	1013	548	A2	ARDS	0.29615	1984	603	8
4	A2_CELL2028_N1	A2	7932	2563	A2	ARDS	1.31114	2676	1376	4
7	A2_CELL2029_N1	A2	1092	524	A2	ARDS	0.641026	2024	537	7
10	A2_CELL2030_N1	A2	2103	760	A2	ARDS	0.332858	2242	760	10
15	A2_CELL2031_N1	A2	1865	857	A2	ARDS	0.75067	2125	857	15
18	A2_CELL2032_N1	A2	12322	3220	A2	ARDS	1.45269	2734	1371	18
17	A2_CELL2033_N1	A2	1053	552	A2	ARDS	0.664767	2033	579	17
29	A2_CELL2034_N1	A2	4670	930	A2	ARDS	0.942184	3047	876	29
10	A2_CELL2035_N1	A2	2035	788	A2	ARDS	0.39312	2213	788	10
18	A2_CELL2036_N1	A2	2262	989	A2	ARDS	0.839965	2297	989	18
10	A2_CELL2037_N1	A2	1150	572	A2	ARDS	0.695652	2101	582	10
10	A2_CELL2038_N1	A2	1853	770	A2	ARDS	1.24123	2146	770	10
15	A2_CELL2039_N1	A2	1693	724	A2	ARDS	2.3036	2118	724	15
3	A2_CELL2040_N1	A2	2007	807	A2	ARDS	1.04634	2191	807	3
18	A2_CELL2041_N1	A2	3985	1467	A2	ARDS	1.50565	2826	1457	18
10	A2_CELL2042_N1	A2	1679	812	A2	ARDS	0.595593	2110	812	10
4	A2_CELL2043_N1	A2	3696	1327	A2	ARDS	1.2987	2698	1325	4
9	A2_CELL2044_N1	A2	2171	887	A2	ARDS	1.70428	2256	887	9
9	A2_CELL2045_N1	A2	1127	574	A2	ARDS	2.48447	2056	583	9
10	A2_CELL2046_N1	A2	2285	932	A2	ARDS	0.743982	2311	931	10
21	A2_CELL2047_N1	A2	1352	762	A2	ARDS	0	1799	831	21
9	A2_CELL2048_N1	A2	1525	797	A2	ARDS	1.63934	2002	796	9
10	A2_CELL2049_N1	A2	5577	1790	A2	ARDS	1.05792	2929	1506	10
4	A2_CELL2050_N1	A2	2106	804	A2	ARDS	1.56695	2233	804	4
0	A2_CELL2051_N1	A2	1531	792	A2	ARDS	2.74331	2043	793	0
10	A2_CELL2052_N1	A2	1054	526	A2	ARDS	0.948767	2060	554	10
18	A2_CELL2053_N1	A2	1794	619	A2	ARDS	2.67559	2107	620	18
17	A2_CELL2054_N1	A2	8101	2476	A2	ARDS	1.81459	2621	1306	17
10	A2_CELL2055_N1	A2	1154	571	A2	ARDS	0.606586	2095	587	10
27	A2_CELL2057_N1	A2	1657	783	A2	ARDS	1.8105	2121	782	27
18	A2_CELL2058_N1	A2	4197	1361	A2	ARDS	1.92995	2832	1350	18
18	A2_CELL2059_N1	A2	1716	683	A2	ARDS	1.34033	2076	689	18
18	A2_CELL2060_N1	A2	7479	2491	A2	ARDS	2.07247	2595	1340	18
17	A2_CELL2061_N1	A2	3128	1294	A2	ARDS	1.9821	2710	1294	17
10	A2_CELL2062_N1	A2	2064	721	A2	ARDS	1.11434	2235	721	10
21	A2_CELL2063_N1	A2	984	444	A2	ARDS	0.101626	1691	552	21
4	A2_CELL2064_N1	A2	1429	747	A2	ARDS	0.979706	2001	757	4
9	A2_CELL2065_N1	A2	1293	616	A2	ARDS	1.39211	2044	623	9
9	A2_CELL2066_N1	A2	2334	927	A2	ARDS	1.75664	2339	927	9
9	A2_CELL2067_N1	A2	1911	871	A2	ARDS	0.941915	2148	871	9
10	A2_CELL2068_N1	A2	2930	1132	A2	ARDS	0.648464	2650	1132	10
5	A2_CELL2069_N1	A2	2148	901	A2	ARDS	1.35009	2233	901	5
4	A2_CELL2070_N1	A2	2356	1008	A2	ARDS	0.679117	2357	1008	4
17	A2_CELL2071_N1	A2	12180	3056	A2	ARDS	1.61741	2783	1482	17
9	A2_CELL2072_N1	A2	2276	924	A2	ARDS	1.84534	2302	924	9
[truncated: 83,086 more rows]
