# Supplementary material for: Documenting the immune response in patients with COVID-19-induced acute respiratory distress syndrome
Source: Front Cell Dev Biol. 2023 Jun 9;11:1207960. doi: 10.3389/fcell.2023.1207960 (PMC10288867; doi:10.3389/fcell.2023.1207960)
Supplement: Supplementary file 2 [file Table3.XLSX]

## Sheet: Sheet1
Supplementary Table 3. Cellular markers for cellular annotation
CellMarker	Tissue	Species	PreCellType	p_val	avg_log2FC	pct.1	pct.2	p_val_adj	cluster	DEPCT	CellType
FCGR3A	TissueCD45	Human	Neutrophils	0	0.98434	0.739	0.212	0	0	0.527	Naive.T
CD247	TissueCD45	Human	CD4.T	0	0.849801	0.723	0.336	0	0	0.387	Naive.T
CD247	TissueCD45	Human	NKT	0	0.849801	0.723	0.336	0	0	0.387	Naive.T
CD247	TissueCD45	Human	CD8.T	0	0.849801	0.723	0.336	0	0	0.387	Naive.T
RUNX3	TissueCD45	Human	ILC	0	0.784536	0.734	0.372	0	0	0.362	Naive.T
TBX21	TissueCD45	Human	NK	0	0.511352	0.391	0.106	0	0	0.285	Naive.T
TBX21	TissueCD45	Human	ILC	0	0.511352	0.391	0.106	0	0	0.285	Naive.T
ID2	TissueCD45	Human	ILC	0	0.457414	0.571	0.342	0	0	0.229	Naive.T
ITGAM	TissueCD45	Human	MDSC	0	0.364812	0.323	0.124	0	0	0.199	Naive.T
NCR1	TissueCD45	Human	ILC	0	0.29204	0.183	0.04	0	0	0.143	Naive.T
NCAM1	TissueCD45	Human	NK	0	0.284339	0.173	0.047	0	0	0.126	Naive.T
NCAM1	TissueCD45	Human	NKT	0	0.284339	0.173	0.047	0	0	0.126	Naive.T
PTPRC	TissueCD45	Human	ILC	0	0.423581	0.89	0.768	0	0	0.122	Naive.T
PTPRC	TissueCD45	Human	Basophils	0	0.423581	0.89	0.768	0	0	0.122	Naive.T
PTPRC	TissueCD45	Human	B	0	0.423581	0.89	0.768	0	0	0.122	Naive.T
PTPRC	TissueCD45	Human	Eosinophils	0	0.423581	0.89	0.768	0	0	0.122	Naive.T
PTPRC	TissueCD45	Human	NKT	0	0.423581	0.89	0.768	0	0	0.122	Naive.T
PTPRC	TissueCD45	Human	CD8.T	0	0.423581	0.89	0.768	0	0	0.122	Naive.T
PTPRC	TissueCD45	Human	Neutrophils	0	0.423581	0.89	0.768	0	0	0.122	Naive.T
PTPRC	TissueCD45	Human	MDDC	0	0.423581	0.89	0.768	0	0	0.122	Naive.T
PTPRC	TissueCD45	Human	cDC	0	0.423581	0.89	0.768	0	0	0.122	Naive.T
PTPRC	TissueCD45	Human	Mac	0	0.423581	0.89	0.768	0	0	0.122	Naive.T
PTPRC	TissueCD45	Human	CD4.T	0	0.423581	0.89	0.768	0	0	0.122	Naive.T
PTPRC	TissueCD45	Human	pDC	0	0.423581	0.89	0.768	0	0	0.122	Naive.T
PTPRC	TissueCD45	Human	MDSC	0	0.423581	0.89	0.768	0	0	0.122	Naive.T
PTPRC	TissueCD45	Human	Mono	0	0.423581	0.89	0.768	0	0	0.122	Naive.T
PTPRC	TissueCD45	Human	NK	0	0.423581	0.89	0.768	0	0	0.122	Naive.T
PTPRC	TissueCD45	Human	gd.T	0	0.423581	0.89	0.768	0	0	0.122	Naive.T
PTPRC	TissueCD45	Human	Mast	0	0.423581	0.89	0.768	0	0	0.122	Naive.T
TCF7	TissueCD45	Human	ILC	0	0.676991	0.674	0.267	0	1	0.407	CD8.T
IL7R	TissueCD45	Human	ILC	0	0.605614	0.723	0.355	0	1	0.368	CD8.T
CD8B	TissueCD45	Human	CD8.T	0	0.504864	0.334	0.13	0	1	0.204	CD8.T
CD8A	TissueCD45	Human	CD8.T	0	0.743504	0.488	0.14	0	2	0.348	CD8.T
CD3D	TissueCD45	Human	CD8.T	0	0.631659	0.706	0.412	0	2	0.294	CD8.T
CD3D	TissueCD45	Human	NKT	0	0.631659	0.706	0.412	0	2	0.294	CD8.T
CD3D	TissueCD45	Human	CD4.T	0	0.631659	0.706	0.412	0	2	0.294	CD8.T
RUNX3	TissueCD45	Human	ILC	0	0.546695	0.672	0.393	0	2	0.279	CD8.T
CD8B	TissueCD45	Human	CD8.T	0	0.688408	0.398	0.126	0	2	0.272	CD8.T
CD3G	TissueCD45	Human	NKT	0	0.418788	0.421	0.213	0	2	0.208	CD8.T
CD3G	TissueCD45	Human	CD8.T	0	0.418788	0.421	0.213	0	2	0.208	CD8.T
CD3G	TissueCD45	Human	CD4.T	0	0.418788	0.421	0.213	0	2	0.208	CD8.T
TBX21	TissueCD45	Human	NK	1.53165e-271	0.275477	0.288	0.127	4.82759e-267	2	0.161	CD8.T
TBX21	TissueCD45	Human	ILC	1.53165e-271	0.275477	0.288	0.127	4.82759e-267	2	0.161	CD8.T
EOMES	TissueCD45	Human	NK	0	0.278226	0.204	0.06	0	2	0.144	CD8.T
PTPRC	TissueCD45	Human	ILC	9.15446e-168	0.32567	0.878	0.774	2.88539e-163	2	0.104	CD8.T
PTPRC	TissueCD45	Human	Basophils	9.15446e-168	0.32567	0.878	0.774	2.88539e-163	2	0.104	CD8.T
PTPRC	TissueCD45	Human	B	9.15446e-168	0.32567	0.878	0.774	2.88539e-163	2	0.104	CD8.T
PTPRC	TissueCD45	Human	Eosinophils	9.15446e-168	0.32567	0.878	0.774	2.88539e-163	2	0.104	CD8.T
PTPRC	TissueCD45	Human	NKT	9.15446e-168	0.32567	0.878	0.774	2.88539e-163	2	0.104	CD8.T
PTPRC	TissueCD45	Human	CD8.T	9.15446e-168	0.32567	0.878	0.774	2.88539e-163	2	0.104	CD8.T
PTPRC	TissueCD45	Human	Neutrophils	9.15446e-168	0.32567	0.878	0.774	2.88539e-163	2	0.104	CD8.T
PTPRC	TissueCD45	Human	MDDC	9.15446e-168	0.32567	0.878	0.774	2.88539e-163	2	0.104	CD8.T
PTPRC	TissueCD45	Human	cDC	9.15446e-168	0.32567	0.878	0.774	2.88539e-163	2	0.104	CD8.T
PTPRC	TissueCD45	Human	Mac	9.15446e-168	0.32567	0.878	0.774	2.88539e-163	2	0.104	CD8.T
PTPRC	TissueCD45	Human	CD4.T	9.15446e-168	0.32567	0.878	0.774	2.88539e-163	2	0.104	CD8.T
PTPRC	TissueCD45	Human	pDC	9.15446e-168	0.32567	0.878	0.774	2.88539e-163	2	0.104	CD8.T
PTPRC	TissueCD45	Human	MDSC	9.15446e-168	0.32567	0.878	0.774	2.88539e-163	2	0.104	CD8.T
PTPRC	TissueCD45	Human	Mono	9.15446e-168	0.32567	0.878	0.774	2.88539e-163	2	0.104	CD8.T
PTPRC	TissueCD45	Human	NK	9.15446e-168	0.32567	0.878	0.774	2.88539e-163	2	0.104	CD8.T
PTPRC	TissueCD45	Human	gd.T	9.15446e-168	0.32567	0.878	0.774	2.88539e-163	2	0.104	CD8.T
PTPRC	TissueCD45	Human	Mast	9.15446e-168	0.32567	0.878	0.774	2.88539e-163	2	0.104	CD8.T
IL7R	TissueCD45	Human	ILC	0	0.906542	0.789	0.354	0	3	0.435	Naive.T
TCF7	TissueCD45	Human	ILC	0	0.612291	0.657	0.273	0	3	0.384	Naive.T
CD3D	TissueCD45	Human	CD8.T	4.79266e-305	0.324185	0.704	0.414	1.5106e-300	3	0.29	Naive.T
CD3D	TissueCD45	Human	NKT	4.79266e-305	0.324185	0.704	0.414	1.5106e-300	3	0.29	Naive.T
CD3D	TissueCD45	Human	CD4.T	4.79266e-305	0.324185	0.704	0.414	1.5106e-300	3	0.29	Naive.T
GATA3	TissueCD45	Human	ILC	8.92972e-155	0.298498	0.293	0.159	2.81456e-150	3	0.134	Naive.T
IL7R	TissueCD45	Human	ILC	0	0.576438	0.693	0.361	0	4	0.332	Naive.T
TCF7	TissueCD45	Human	ILC	0	0.570588	0.594	0.277	0	4	0.317	Naive.T
FCGR3A	TissueCD45	Human	Neutrophils	0	1.1003	0.796	0.235	0	5	0.561	Naive.T
CD247	TissueCD45	Human	CD4.T	0	0.876385	0.759	0.353	0	5	0.406	Naive.T
CD247	TissueCD45	Human	NKT	0	0.876385	0.759	0.353	0	5	0.406	Naive.T
CD247	TissueCD45	Human	CD8.T	0	0.876385	0.759	0.353	0	5	0.406	Naive.T
RUNX3	TissueCD45	Human	ILC	0	0.785177	0.749	0.39	0	5	0.359	Naive.T
ID2	TissueCD45	Human	ILC	0	0.580026	0.636	0.349	0	5	0.287	Naive.T
TBX21	TissueCD45	Human	NK	0	0.487832	0.403	0.12	0	5	0.283	Naive.T
TBX21	TissueCD45	Human	ILC	0	0.487832	0.403	0.12	0	5	0.283	Naive.T
ITGAM	TissueCD45	Human	MDSC	0	0.391463	0.355	0.132	0	5	0.223	Naive.T
NCAM1	TissueCD45	Human	NK	0	0.443771	0.239	0.049	0	5	0.19	Naive.T
NCAM1	TissueCD45	Human	NKT	0	0.443771	0.239	0.049	0	5	0.19	Naive.T
NCR1	TissueCD45	Human	ILC	0	0.312551	0.212	0.045	0	5	0.167	Naive.T
PTPRC	TissueCD45	Human	ILC	2.32889e-213	0.380832	0.891	0.774	7.34044e-209	5	0.117	Naive.T
PTPRC	TissueCD45	Human	Basophils	2.32889e-213	0.380832	0.891	0.774	7.34044e-209	5	0.117	Naive.T
PTPRC	TissueCD45	Human	B	2.32889e-213	0.380832	0.891	0.774	7.34044e-209	5	0.117	Naive.T
PTPRC	TissueCD45	Human	Eosinophils	2.32889e-213	0.380832	0.891	0.774	7.34044e-209	5	0.117	Naive.T
PTPRC	TissueCD45	Human	NKT	2.32889e-213	0.380832	0.891	0.774	7.34044e-209	5	0.117	Naive.T
PTPRC	TissueCD45	Human	CD8.T	2.32889e-213	0.380832	0.891	0.774	7.34044e-209	5	0.117	Naive.T
PTPRC	TissueCD45	Human	Neutrophils	2.32889e-213	0.380832	0.891	0.774	7.34044e-209	5	0.117	Naive.T
PTPRC	TissueCD45	Human	MDDC	2.32889e-213	0.380832	0.891	0.774	7.34044e-209	5	0.117	Naive.T
PTPRC	TissueCD45	Human	cDC	2.32889e-213	0.380832	0.891	0.774	7.34044e-209	5	0.117	Naive.T
PTPRC	TissueCD45	Human	Mac	2.32889e-213	0.380832	0.891	0.774	7.34044e-209	5	0.117	Naive.T
PTPRC	TissueCD45	Human	CD4.T	2.32889e-213	0.380832	0.891	0.774	7.34044e-209	5	0.117	Naive.T
PTPRC	TissueCD45	Human	pDC	2.32889e-213	0.380832	0.891	0.774	7.34044e-209	5	0.117	Naive.T
PTPRC	TissueCD45	Human	MDSC	2.32889e-213	0.380832	0.891	0.774	7.34044e-209	5	0.117	Naive.T
PTPRC	TissueCD45	Human	Mono	2.32889e-213	0.380832	0.891	0.774	7.34044e-209	5	0.117	Naive.T
PTPRC	TissueCD45	Human	NK	2.32889e-213	0.380832	0.891	0.774	7.34044e-209	5	0.117	Naive.T
PTPRC	TissueCD45	Human	gd.T	2.32889e-213	0.380832	0.891	0.774	7.34044e-209	5	0.117	Naive.T
PTPRC	TissueCD45	Human	Mast	2.32889e-213	0.380832	0.891	0.774	7.34044e-209	5	0.117	Naive.T
IL7R	TissueCD45	Human	ILC	0	0.916958	0.725	0.361	0	6	0.364	CD8.T
CD3D	TissueCD45	Human	CD8.T	3.76667e-288	0.385469	0.685	0.417	1.18722e-283	6	0.268	CD8.T
CD3D	TissueCD45	Human	NKT	3.76667e-288	0.385469	0.685	0.417	1.18722e-283	6	0.268	CD8.T
CD3D	TissueCD45	Human	CD4.T	3.76667e-288	0.385469	0.685	0.417	1.18722e-283	6	0.268	CD8.T
ID2	TissueCD45	Human	ILC	3.84441e-166	0.362706	0.536	0.357	1.21172e-161	6	0.179	CD8.T
CD3G	TissueCD45	Human	NKT	8.72369e-162	0.277144	0.38	0.219	2.74962e-157	6	0.161	CD8.T
CD3G	TissueCD45	Human	CD8.T	8.72369e-162	0.277144	0.38	0.219	2.74962e-157	6	0.161	CD8.T
CD3G	TissueCD45	Human	CD4.T	8.72369e-162	0.277144	0.38	0.219	2.74962e-157	6	0.161	CD8.T
CD8A	TissueCD45	Human	CD8.T	4.24368e-158	0.278603	0.298	0.157	1.33757e-153	6	0.141	CD8.T
GATA3	TissueCD45	Human	ILC	3.35228e-137	0.279706	0.29	0.16	1.0566e-132	6	0.13	CD8.T
TCF7	TissueCD45	Human	ILC	0	0.813911	0.719	0.276	0	7	0.443	Naive.T
IL7R	TissueCD45	Human	ILC	0	0.637932	0.731	0.365	0	7	0.366	Naive.T
CD14	TissueCD45	Human	Mono	0	1.3738	0.689	0.026	0	8	0.663	Mono
CD14	TissueCD45	Human	Mac	0	1.3738	0.689	0.026	0	8	0.663	Mono
CD14	TissueCD45	Human	MDDC	0	1.3738	0.689	0.026	0	8	0.663	Mono
ITGAM	TissueCD45	Human	MDSC	0	0.514568	0.418	0.133	0	8	0.285	Mono
CD68	TissueCD45	Human	Mac	0	0.331989	0.24	0.03	0	8	0.21	Mono
CD33	TissueCD45	Human	MDSC	0	0.257464	0.168	0.013	0	8	0.155	Mono
MS4A1	TissueCD45	Human	B	0	2.11018	0.876	0.039	0	9	0.837	B
HLA-DRA	TissueCD45	Human	MDDC	0	2.01632	0.954	0.187	0	9	0.767	B
HLA-DRA	TissueCD45	Human	cDC	0	2.01632	0.954	0.187	0	9	0.767	B
HLA-DRA	TissueCD45	Human	Mac	0	2.01632	0.954	0.187	0	9	0.767	B
HLA-DRA	TissueCD45	Human	Mono	0	2.01632	0.954	0.187	0	9	0.767	B
CD79A	TissueCD45	Human	B	0	1.5574	0.792	0.041	0	9	0.751	B
CD79B	TissueCD45	Human	B	0	1.31235	0.713	0.081	0	9	0.632	B
HLA-DRB1	TissueCD45	Human	Mac	0	1.54521	0.921	0.317	0	9	0.604	B
HLA-DRB1	TissueCD45	Human	cDC	0	1.54521	0.921	0.317	0	9	0.604	B
HLA-DRB1	TissueCD45	Human	Mono	0	1.54521	0.921	0.317	0	9	0.604	B
HLA-DRB1	TissueCD45	Human	MDDC	0	1.54521	0.921	0.317	0	9	0.604	B
CD22	TissueCD45	Human	B	0	1.0938	0.529	0.021	0	9	0.508	B
HLA-DRB5	TissueCD45	Human	Mono	0	0.732504	0.542	0.135	0	9	0.407	B
HLA-DRB5	TissueCD45	Human	Mac	0	0.732504	0.542	0.135	0	9	0.407	B
HLA-DRB5	TissueCD45	Human	MDDC	0	0.732504	0.542	0.135	0	9	0.407	B
HLA-DRB5	TissueCD45	Human	cDC	0	0.732504	0.542	0.135	0	9	0.407	B
CD19	TissueCD45	Human	B	0	0.451573	0.267	0.012	0	9	0.255	B
IL7R	TissueCD45	Human	ILC	0	0.739801	0.747	0.366	0	10	0.381	Naive.T
TCF7	TissueCD45	Human	ILC	0	0.532668	0.603	0.285	0	10	0.318	Naive.T
CD3D	TissueCD45	Human	CD8.T	1.64127e-135	0.270747	0.654	0.423	5.17313e-131	10	0.231	Naive.T
CD3D	TissueCD45	Human	NKT	1.64127e-135	0.270747	0.654	0.423	5.17313e-131	10	0.231	Naive.T
CD3D	TissueCD45	Human	CD4.T	1.64127e-135	0.270747	0.654	0.423	5.17313e-131	10	0.231	Naive.T
FCGR3A	TissueCD45	Human	Neutrophils	2.72122e-229	0.375724	0.529	0.262	8.57702e-225	11	0.267	Naive.T
CD247	TissueCD45	Human	CD4.T	2.69661e-158	0.494776	0.564	0.372	8.49943e-154	11	0.192	Naive.T
CD247	TissueCD45	Human	NKT	2.69661e-158	0.494776	0.564	0.372	8.49943e-154	11	0.192	Naive.T
CD247	TissueCD45	Human	CD8.T	2.69661e-158	0.494776	0.564	0.372	8.49943e-154	11	0.192	Naive.T
RUNX3	TissueCD45	Human	ILC	2.88293e-99	0.363327	0.564	0.407	9.0867e-95	11	0.157	Naive.T
TBX21	TissueCD45	Human	NK	2.37953e-111	0.278948	0.266	0.133	7.50005e-107	11	0.133	Naive.T
TBX21	TissueCD45	Human	ILC	2.37953e-111	0.278948	0.266	0.133	7.50005e-107	11	0.133	Naive.T
HLA-DRA	TissueCD45	Human	MDDC	0	0.76181	0.669	0.205	0	12	0.464	Mono
HLA-DRA	TissueCD45	Human	cDC	0	0.76181	0.669	0.205	0	12	0.464	Mono
HLA-DRA	TissueCD45	Human	Mac	0	0.76181	0.669	0.205	0	12	0.464	Mono
HLA-DRA	TissueCD45	Human	Mono	0	0.76181	0.669	0.205	0	12	0.464	Mono
HLA-DRB1	TissueCD45	Human	Mac	0	1.25811	0.785	0.328	0	12	0.457	Mono
HLA-DRB1	TissueCD45	Human	cDC	0	1.25811	0.785	0.328	0	12	0.457	Mono
HLA-DRB1	TissueCD45	Human	Mono	0	1.25811	0.785	0.328	0	12	0.457	Mono
HLA-DRB1	TissueCD45	Human	MDDC	0	1.25811	0.785	0.328	0	12	0.457	Mono
CD14	TissueCD45	Human	Mono	0	0.868002	0.471	0.043	0	12	0.428	Mono
CD14	TissueCD45	Human	Mac	0	0.868002	0.471	0.043	0	12	0.428	Mono
CD14	TissueCD45	Human	MDDC	0	0.868002	0.471	0.043	0	12	0.428	Mono
HLA-DRB5	TissueCD45	Human	Mono	0	0.752093	0.451	0.143	0	12	0.308	Mono
HLA-DRB5	TissueCD45	Human	Mac	0	0.752093	0.451	0.143	0	12	0.308	Mono
HLA-DRB5	TissueCD45	Human	MDDC	0	0.752093	0.451	0.143	0	12	0.308	Mono
HLA-DRB5	TissueCD45	Human	cDC	0	0.752093	0.451	0.143	0	12	0.308	Mono
CD68	TissueCD45	Human	Mac	0	0.402703	0.256	0.032	0	12	0.224	Mono
CSF1R	TissueCD45	Human	Mono	0	0.36376	0.235	0.042	0	12	0.193	Mono
ITGAX	TissueCD45	Human	MDDC	6.36719e-261	0.345731	0.259	0.081	2.00687e-256	12	0.178	Mono
ITGAX	TissueCD45	Human	cDC	6.36719e-261	0.345731	0.259	0.081	2.00687e-256	12	0.178	Mono
ITGAX	TissueCD45	Human	pDC	6.36719e-261	0.345731	0.259	0.081	2.00687e-256	12	0.178	Mono
FCGR3A	TissueCD45	Human	Neutrophils	0	2.63712	0.99	0.25	0	13	0.74	Mono
CSF1R	TissueCD45	Human	Mono	0	1.26595	0.696	0.028	0	13	0.668	Mono
HLA-DRA	TissueCD45	Human	MDDC	0	0.817427	0.777	0.204	0	13	0.573	Mono
HLA-DRA	TissueCD45	Human	cDC	0	0.817427	0.777	0.204	0	13	0.573	Mono
HLA-DRA	TissueCD45	Human	Mac	0	0.817427	0.777	0.204	0	13	0.573	Mono
HLA-DRA	TissueCD45	Human	Mono	0	0.817427	0.777	0.204	0	13	0.573	Mono
HLA-DRB1	TissueCD45	Human	Mac	0	0.984809	0.847	0.328	0	13	0.519	Mono
HLA-DRB1	TissueCD45	Human	cDC	0	0.984809	0.847	0.328	0	13	0.519	Mono
HLA-DRB1	TissueCD45	Human	Mono	0	0.984809	0.847	0.328	0	13	0.519	Mono
HLA-DRB1	TissueCD45	Human	MDDC	0	0.984809	0.847	0.328	0	13	0.519	Mono
HLA-DRB5	TissueCD45	Human	Mono	0	0.974912	0.582	0.14	0	13	0.442	Mono
HLA-DRB5	TissueCD45	Human	Mac	0	0.974912	0.582	0.14	0	13	0.442	Mono
HLA-DRB5	TissueCD45	Human	MDDC	0	0.974912	0.582	0.14	0	13	0.442	Mono
HLA-DRB5	TissueCD45	Human	cDC	0	0.974912	0.582	0.14	0	13	0.442	Mono
ITGAX	TissueCD45	Human	MDDC	0	0.673886	0.488	0.075	0	13	0.413	Mono
ITGAX	TissueCD45	Human	cDC	0	0.673886	0.488	0.075	0	13	0.413	Mono
ITGAX	TissueCD45	Human	pDC	0	0.673886	0.488	0.075	0	13	0.413	Mono
CD68	TissueCD45	Human	Mac	0	0.575034	0.424	0.028	0	13	0.396	Mono
CD79B	TissueCD45	Human	B	1.57646e-284	0.292862	0.333	0.102	4.96885e-280	13	0.231	Mono
PTPRC	TissueCD45	Human	ILC	1.97226e-99	0.345019	0.897	0.778	6.21636e-95	13	0.119	Mono
PTPRC	TissueCD45	Human	Basophils	1.97226e-99	0.345019	0.897	0.778	6.21636e-95	13	0.119	Mono
PTPRC	TissueCD45	Human	B	1.97226e-99	0.345019	0.897	0.778	6.21636e-95	13	0.119	Mono
PTPRC	TissueCD45	Human	Eosinophils	1.97226e-99	0.345019	0.897	0.778	6.21636e-95	13	0.119	Mono
PTPRC	TissueCD45	Human	NKT	1.97226e-99	0.345019	0.897	0.778	6.21636e-95	13	0.119	Mono
PTPRC	TissueCD45	Human	CD8.T	1.97226e-99	0.345019	0.897	0.778	6.21636e-95	13	0.119	Mono
PTPRC	TissueCD45	Human	Neutrophils	1.97226e-99	0.345019	0.897	0.778	6.21636e-95	13	0.119	Mono
PTPRC	TissueCD45	Human	MDDC	1.97226e-99	0.345019	0.897	0.778	6.21636e-95	13	0.119	Mono
PTPRC	TissueCD45	Human	cDC	1.97226e-99	0.345019	0.897	0.778	6.21636e-95	13	0.119	Mono
PTPRC	TissueCD45	Human	Mac	1.97226e-99	0.345019	0.897	0.778	6.21636e-95	13	0.119	Mono
PTPRC	TissueCD45	Human	CD4.T	1.97226e-99	0.345019	0.897	0.778	6.21636e-95	13	0.119	Mono
PTPRC	TissueCD45	Human	pDC	1.97226e-99	0.345019	0.897	0.778	6.21636e-95	13	0.119	Mono
PTPRC	TissueCD45	Human	MDSC	1.97226e-99	0.345019	0.897	0.778	6.21636e-95	13	0.119	Mono
PTPRC	TissueCD45	Human	Mono	1.97226e-99	0.345019	0.897	0.778	6.21636e-95	13	0.119	Mono
PTPRC	TissueCD45	Human	NK	1.97226e-99	0.345019	0.897	0.778	6.21636e-95	13	0.119	Mono
PTPRC	TissueCD45	Human	gd.T	1.97226e-99	0.345019	0.897	0.778	6.21636e-95	13	0.119	Mono
PTPRC	TissueCD45	Human	Mast	1.97226e-99	0.345019	0.897	0.778	6.21636e-95	13	0.119	Mono
FCGR3A	TissueCD45	Human	Neutrophils	0	0.659336	0.685	0.262	0	14	0.423	Naive.T
CD247	TissueCD45	Human	CD4.T	6.80134e-181	0.628225	0.639	0.373	2.14371e-176	14	0.266	Naive.T
CD247	TissueCD45	Human	NKT	6.80134e-181	0.628225	0.639	0.373	2.14371e-176	14	0.266	Naive.T
CD247	TissueCD45	Human	CD8.T	6.80134e-181	0.628225	0.639	0.373	2.14371e-176	14	0.266	Naive.T
RUNX3	TissueCD45	Human	ILC	4.03495e-138	0.538941	0.644	0.408	1.27178e-133	14	0.236	Naive.T
TBX21	TissueCD45	Human	NK	8.70106e-119	0.351283	0.31	0.134	2.74249e-114	14	0.176	Naive.T
TBX21	TissueCD45	Human	ILC	8.70106e-119	0.351283	0.31	0.134	2.74249e-114	14	0.176	Naive.T
ID2	TissueCD45	Human	ILC	1.62912e-67	0.427685	0.523	0.365	5.13482e-63	14	0.158	Naive.T
ITGAM	TissueCD45	Human	MDSC	3.07438e-84	0.30939	0.294	0.143	9.69013e-80	14	0.151	Naive.T
NCR1	TissueCD45	Human	ILC	3.49047e-161	0.310912	0.19	0.053	1.10016e-156	14	0.137	Naive.T
CD160	TissueCD45	Human	NKT	3.9978e-193	0.328567	0.167	0.037	1.26007e-188	14	0.13	Naive.T
PTPRC	TissueCD45	Human	ILC	6.4504e-36	0.290375	0.841	0.781	2.0331e-31	14	0.06	Naive.T
PTPRC	TissueCD45	Human	Basophils	6.4504e-36	0.290375	0.841	0.781	2.0331e-31	14	0.06	Naive.T
PTPRC	TissueCD45	Human	B	6.4504e-36	0.290375	0.841	0.781	2.0331e-31	14	0.06	Naive.T
PTPRC	TissueCD45	Human	Eosinophils	6.4504e-36	0.290375	0.841	0.781	2.0331e-31	14	0.06	Naive.T
PTPRC	TissueCD45	Human	NKT	6.4504e-36	0.290375	0.841	0.781	2.0331e-31	14	0.06	Naive.T
PTPRC	TissueCD45	Human	CD8.T	6.4504e-36	0.290375	0.841	0.781	2.0331e-31	14	0.06	Naive.T
PTPRC	TissueCD45	Human	Neutrophils	6.4504e-36	0.290375	0.841	0.781	2.0331e-31	14	0.06	Naive.T
PTPRC	TissueCD45	Human	MDDC	6.4504e-36	0.290375	0.841	0.781	2.0331e-31	14	0.06	Naive.T
PTPRC	TissueCD45	Human	cDC	6.4504e-36	0.290375	0.841	0.781	2.0331e-31	14	0.06	Naive.T
PTPRC	TissueCD45	Human	Mac	6.4504e-36	0.290375	0.841	0.781	2.0331e-31	14	0.06	Naive.T
PTPRC	TissueCD45	Human	CD4.T	6.4504e-36	0.290375	0.841	0.781	2.0331e-31	14	0.06	Naive.T
PTPRC	TissueCD45	Human	pDC	6.4504e-36	0.290375	0.841	0.781	2.0331e-31	14	0.06	Naive.T
PTPRC	TissueCD45	Human	MDSC	6.4504e-36	0.290375	0.841	0.781	2.0331e-31	14	0.06	Naive.T
PTPRC	TissueCD45	Human	Mono	6.4504e-36	0.290375	0.841	0.781	2.0331e-31	14	0.06	Naive.T
PTPRC	TissueCD45	Human	NK	6.4504e-36	0.290375	0.841	0.781	2.0331e-31	14	0.06	Naive.T
PTPRC	TissueCD45	Human	gd.T	6.4504e-36	0.290375	0.841	0.781	2.0331e-31	14	0.06	Naive.T
PTPRC	TissueCD45	Human	Mast	6.4504e-36	0.290375	0.841	0.781	2.0331e-31	14	0.06	Naive.T
MS4A1	TissueCD45	Human	B	0	2.12433	0.901	0.057	0	15	0.844	B
CD79A	TissueCD45	Human	B	0	1.65038	0.829	0.057	0	15	0.772	B
HLA-DRA	TissueCD45	Human	MDDC	0	2.01099	0.968	0.204	0	15	0.764	B
HLA-DRA	TissueCD45	Human	cDC	0	2.01099	0.968	0.204	0	15	0.764	B
HLA-DRA	TissueCD45	Human	Mac	0	2.01099	0.968	0.204	0	15	0.764	B
HLA-DRA	TissueCD45	Human	Mono	0	2.01099	0.968	0.204	0	15	0.764	B
CD79B	TissueCD45	Human	B	0	1.32709	0.741	0.094	0	15	0.647	B
HLA-DRB1	TissueCD45	Human	Mac	0	1.56679	0.926	0.33	0	15	0.596	B
HLA-DRB1	TissueCD45	Human	cDC	0	1.56679	0.926	0.33	0	15	0.596	B
HLA-DRB1	TissueCD45	Human	Mono	0	1.56679	0.926	0.33	0	15	0.596	B
HLA-DRB1	TissueCD45	Human	MDDC	0	1.56679	0.926	0.33	0	15	0.596	B
CD22	TissueCD45	Human	B	0	1.11581	0.549	0.032	0	15	0.517	B
HLA-DRB5	TissueCD45	Human	Mono	0	0.802798	0.586	0.143	0	15	0.443	B
HLA-DRB5	TissueCD45	Human	Mac	0	0.802798	0.586	0.143	0	15	0.443	B
HLA-DRB5	TissueCD45	Human	MDDC	0	0.802798	0.586	0.143	0	15	0.443	B
HLA-DRB5	TissueCD45	Human	cDC	0	0.802798	0.586	0.143	0	15	0.443	B
CD19	TissueCD45	Human	B	0	0.478821	0.295	0.017	0	15	0.278	B
IL7R	TissueCD45	Human	ILC	2.25794e-115	0.489705	0.654	0.378	7.11679e-111	16	0.276	CD8.T
CD8B	TissueCD45	Human	CD8.T	1.94312e-129	0.507426	0.343	0.142	6.12451e-125	16	0.201	CD8.T
CD3D	TissueCD45	Human	CD8.T	1.50146e-50	0.263305	0.626	0.429	4.73245e-46	16	0.197	CD8.T
CD3D	TissueCD45	Human	NKT	1.50146e-50	0.263305	0.626	0.429	4.73245e-46	16	0.197	CD8.T
CD3D	TissueCD45	Human	CD4.T	1.50146e-50	0.263305	0.626	0.429	4.73245e-46	16	0.197	CD8.T
TCF7	TissueCD45	Human	ILC	4.05468e-66	0.318297	0.484	0.295	1.27799e-61	16	0.189	CD8.T
CD3D	TissueCD45	Human	CD8.T	5.83347e-294	0.74418	0.823	0.425	1.83865e-289	17	0.398	Naive.T
CD3D	TissueCD45	Human	NKT	5.83347e-294	0.74418	0.823	0.425	1.83865e-289	17	0.398	Naive.T
CD3D	TissueCD45	Human	CD4.T	5.83347e-294	0.74418	0.823	0.425	1.83865e-289	17	0.398	Naive.T
CD3G	TissueCD45	Human	NKT	2.86282e-119	0.327063	0.469	0.224	9.02333e-115	17	0.245	Naive.T
CD3G	TissueCD45	Human	CD8.T	2.86282e-119	0.327063	0.469	0.224	9.02333e-115	17	0.245	Naive.T
CD3G	TissueCD45	Human	CD4.T	2.86282e-119	0.327063	0.469	0.224	9.02333e-115	17	0.245	Naive.T
PF4	TissueCD45	Human	T	0	4.70482	0.717	0.019	0	18	0.698	Naive.T
CD247	TissueCD45	Human	CD4.T	2.53397e-54	0.796625	0.532	0.378	7.98681e-50	19	0.154	Naive.T
CD247	TissueCD45	Human	NKT	2.53397e-54	0.796625	0.532	0.378	7.98681e-50	19	0.154	Naive.T
CD247	TissueCD45	Human	CD8.T	2.53397e-54	0.796625	0.532	0.378	7.98681e-50	19	0.154	Naive.T
PTPRC	TissueCD45	Human	ILC	4.15899e-22	0.329732	0.822	0.781	1.31087e-17	19	0.041	Naive.T
PTPRC	TissueCD45	Human	Basophils	4.15899e-22	0.329732	0.822	0.781	1.31087e-17	19	0.041	Naive.T
PTPRC	TissueCD45	Human	B	4.15899e-22	0.329732	0.822	0.781	1.31087e-17	19	0.041	Naive.T
PTPRC	TissueCD45	Human	Eosinophils	4.15899e-22	0.329732	0.822	0.781	1.31087e-17	19	0.041	Naive.T
PTPRC	TissueCD45	Human	NKT	4.15899e-22	0.329732	0.822	0.781	1.31087e-17	19	0.041	Naive.T
PTPRC	TissueCD45	Human	CD8.T	4.15899e-22	0.329732	0.822	0.781	1.31087e-17	19	0.041	Naive.T
PTPRC	TissueCD45	Human	Neutrophils	4.15899e-22	0.329732	0.822	0.781	1.31087e-17	19	0.041	Naive.T
PTPRC	TissueCD45	Human	MDDC	4.15899e-22	0.329732	0.822	0.781	1.31087e-17	19	0.041	Naive.T
PTPRC	TissueCD45	Human	cDC	4.15899e-22	0.329732	0.822	0.781	1.31087e-17	19	0.041	Naive.T
PTPRC	TissueCD45	Human	Mac	4.15899e-22	0.329732	0.822	0.781	1.31087e-17	19	0.041	Naive.T
PTPRC	TissueCD45	Human	CD4.T	4.15899e-22	0.329732	0.822	0.781	1.31087e-17	19	0.041	Naive.T
PTPRC	TissueCD45	Human	pDC	4.15899e-22	0.329732	0.822	0.781	1.31087e-17	19	0.041	Naive.T
PTPRC	TissueCD45	Human	MDSC	4.15899e-22	0.329732	0.822	0.781	1.31087e-17	19	0.041	Naive.T
PTPRC	TissueCD45	Human	Mono	4.15899e-22	0.329732	0.822	0.781	1.31087e-17	19	0.041	Naive.T
PTPRC	TissueCD45	Human	NK	4.15899e-22	0.329732	0.822	0.781	1.31087e-17	19	0.041	Naive.T
PTPRC	TissueCD45	Human	gd.T	4.15899e-22	0.329732	0.822	0.781	1.31087e-17	19	0.041	Naive.T
PTPRC	TissueCD45	Human	Mast	4.15899e-22	0.329732	0.822	0.781	1.31087e-17	19	0.041	Naive.T
HLA-DRA	TissueCD45	Human	MDDC	0	3.2053	0.997	0.214	0	20	0.783	Mono
HLA-DRA	TissueCD45	Human	cDC	0	3.2053	0.997	0.214	0	20	0.783	Mono
HLA-DRA	TissueCD45	Human	Mac	0	3.2053	0.997	0.214	0	20	0.783	Mono
HLA-DRA	TissueCD45	Human	Mono	0	3.2053	0.997	0.214	0	20	0.783	Mono
HLA-DRB5	TissueCD45	Human	Mono	0	2.16146	0.831	0.148	0	20	0.683	Mono
HLA-DRB5	TissueCD45	Human	Mac	0	2.16146	0.831	0.148	0	20	0.683	Mono
HLA-DRB5	TissueCD45	Human	MDDC	0	2.16146	0.831	0.148	0	20	0.683	Mono
HLA-DRB5	TissueCD45	Human	cDC	0	2.16146	0.831	0.148	0	20	0.683	Mono
FCER1A	TissueCD45	Human	Mast	0	1.84427	0.683	0.005	0	20	0.678	Mono
FCER1A	TissueCD45	Human	Basophils	0	1.84427	0.683	0.005	0	20	0.678	Mono
HLA-DRB1	TissueCD45	Human	Mac	0	3.22035	0.997	0.338	0	20	0.659	Mono
HLA-DRB1	TissueCD45	Human	cDC	0	3.22035	0.997	0.338	0	20	0.659	Mono
HLA-DRB1	TissueCD45	Human	Mono	0	3.22035	0.997	0.338	0	20	0.659	Mono
HLA-DRB1	TissueCD45	Human	MDDC	0	3.22035	0.997	0.338	0	20	0.659	Mono
CD1C	TissueCD45	Human	MDDC	0	1.7521	0.616	0.009	0	20	0.607	Mono
ITGAX	TissueCD45	Human	MDDC	0	0.694659	0.535	0.083	0	20	0.452	Mono
ITGAX	TissueCD45	Human	cDC	0	0.694659	0.535	0.083	0	20	0.452	Mono
ITGAX	TissueCD45	Human	pDC	0	0.694659	0.535	0.083	0	20	0.452	Mono
ID2	TissueCD45	Human	ILC	1.12009e-70	0.662628	0.639	0.366	3.53042e-66	20	0.273	Mono
AHR	TissueCD45	Human	ILC	9.37541e-207	0.400242	0.32	0.057	2.95504e-202	20	0.263	Mono
CD33	TissueCD45	Human	MDSC	0	0.352957	0.264	0.018	0	20	0.246	Mono
CSF1R	TissueCD45	Human	Mono	1.1367e-147	0.292765	0.251	0.047	3.58277e-143	20	0.204	Mono
MRC1	TissueCD45	Human	MDDC	0	0.347105	0.157	0.006	0	20	0.151	Mono
AHR	TissueCD45	Human	ILC	2.2223e-21	0.438415	0.145	0.059	7.00448e-17	21	0.086	ILC
CD79A	TissueCD45	Human	B	3.33516e-122	0.433692	0.37	0.073	1.05121e-117	22	0.297	B
CD79B	TissueCD45	Human	B	1.46785e-58	0.264525	0.351	0.108	4.6265e-54	22	0.243	B
HLA-DRA	TissueCD45	Human	MDDC	0	1.75108	0.978	0.218	0	23	0.76	Mono
HLA-DRA	TissueCD45	Human	cDC	0	1.75108	0.978	0.218	0	23	0.76	Mono
HLA-DRA	TissueCD45	Human	Mac	0	1.75108	0.978	0.218	0	23	0.76	Mono
HLA-DRA	TissueCD45	Human	Mono	0	1.75108	0.978	0.218	0	23	0.76	Mono
HLA-DRB1	TissueCD45	Human	Mac	1.77207e-219	1.32088	0.944	0.341	5.5854e-215	23	0.603	Mono
HLA-DRB1	TissueCD45	Human	cDC	1.77207e-219	1.32088	0.944	0.341	5.5854e-215	23	0.603	Mono
HLA-DRB1	TissueCD45	Human	Mono	1.77207e-219	1.32088	0.944	0.341	5.5854e-215	23	0.603	Mono
HLA-DRB1	TissueCD45	Human	MDDC	1.77207e-219	1.32088	0.944	0.341	5.5854e-215	23	0.603	Mono
CLEC4C	TissueCD45	Human	pDC	0	1.02304	0.579	0.002	0	23	0.577	Mono
HLA-DRB5	TissueCD45	Human	Mono	2.63083e-218	1.04604	0.669	0.151	8.29212e-214	23	0.518	Mono
HLA-DRB5	TissueCD45	Human	Mac	2.63083e-218	1.04604	0.669	0.151	8.29212e-214	23	0.518	Mono
HLA-DRB5	TissueCD45	Human	MDDC	2.63083e-218	1.04604	0.669	0.151	8.29212e-214	23	0.518	Mono
HLA-DRB5	TissueCD45	Human	cDC	2.63083e-218	1.04604	0.669	0.151	8.29212e-214	23	0.518	Mono
FCER1A	TissueCD45	Human	Mast	0	0.740557	0.421	0.009	0	23	0.412	Mono
FCER1A	TissueCD45	Human	Basophils	0	0.740557	0.421	0.009	0	23	0.412	Mono
CD4	TissueCD45	Human	CD4.T	6.13551e-165	0.629545	0.45	0.087	1.93385e-160	23	0.363	Mono
NRP1	TissueCD45	Human	pDC	0	0.689689	0.351	0.007	0	23	0.344	Mono
CD68	TissueCD45	Human	Mac	2.07501e-105	0.278268	0.244	0.039	6.54022e-101	23	0.205	Mono
MS4A1	TissueCD45	Human	B	0	2.02209	0.902	0.073	0	24	0.829	B
HLA-DRA	TissueCD45	Human	MDDC	0	1.9424	0.97	0.218	0	24	0.752	B
HLA-DRA	TissueCD45	Human	cDC	0	1.9424	0.97	0.218	0	24	0.752	B
HLA-DRA	TissueCD45	Human	Mac	0	1.9424	0.97	0.218	0	24	0.752	B
HLA-DRA	TissueCD45	Human	Mono	0	1.9424	0.97	0.218	0	24	0.752	B
CD79A	TissueCD45	Human	B	0	1.52253	0.78	0.072	0	24	0.708	B
CD79B	TissueCD45	Human	B	0	1.24744	0.74	0.106	0	24	0.634	B
HLA-DRB1	TissueCD45	Human	Mac	5.06926e-186	1.47296	0.924	0.341	1.59778e-181	24	0.583	B
HLA-DRB1	TissueCD45	Human	cDC	5.06926e-186	1.47296	0.924	0.341	1.59778e-181	24	0.583	B
HLA-DRB1	TissueCD45	Human	Mono	5.06926e-186	1.47296	0.924	0.341	1.59778e-181	24	0.583	B
HLA-DRB1	TissueCD45	Human	MDDC	5.06926e-186	1.47296	0.924	0.341	1.59778e-181	24	0.583	B
CD22	TissueCD45	Human	B	0	0.986218	0.535	0.042	0	24	0.493	B
HLA-DRB5	TissueCD45	Human	Mono	1.57453e-124	0.786678	0.576	0.152	4.96277e-120	24	0.424	B
HLA-DRB5	TissueCD45	Human	Mac	1.57453e-124	0.786678	0.576	0.152	4.96277e-120	24	0.424	B
HLA-DRB5	TissueCD45	Human	MDDC	1.57453e-124	0.786678	0.576	0.152	4.96277e-120	24	0.424	B
HLA-DRB5	TissueCD45	Human	cDC	1.57453e-124	0.786678	0.576	0.152	4.96277e-120	24	0.424	B
CD19	TissueCD45	Human	B	1.26542e-302	0.46891	0.303	0.022	3.98849e-298	24	0.281	B
CD79A	TissueCD45	Human	B	1.91406e-97	0.438899	0.361	0.074	6.03294e-93	25	0.287	B
CD79B	TissueCD45	Human	B	2.5178e-61	0.324172	0.392	0.108	7.93586e-57	26	0.284	B
CD79A	TissueCD45	Human	B	1.56828e-78	0.426381	0.345	0.074	4.94305e-74	26	0.271	B
FCGR3A	TissueCD45	Human	Neutrophils	3.69707e-88	1.17869	0.817	0.271	1.16528e-83	27	0.546	Naive.T
CD247	TissueCD45	Human	CD4.T	4.78082e-43	0.828093	0.738	0.379	1.50687e-38	27	0.359	Naive.T
CD247	TissueCD45	Human	NKT	4.78082e-43	0.828093	0.738	0.379	1.50687e-38	27	0.359	Naive.T
CD247	TissueCD45	Human	CD8.T	4.78082e-43	0.828093	0.738	0.379	1.50687e-38	27	0.359	Naive.T
RUNX3	TissueCD45	Human	ILC	2.84802e-27	0.683863	0.713	0.413	8.97668e-23	27	0.3	Naive.T
TBX21	TissueCD45	Human	NK	5.5856e-31	0.547795	0.392	0.138	1.76053e-26	27	0.254	Naive.T
TBX21	TissueCD45	Human	ILC	5.5856e-31	0.547795	0.392	0.138	1.76053e-26	27	0.254	Naive.T
ID2	TissueCD45	Human	ILC	4.52358e-16	0.458942	0.604	0.368	1.42579e-11	27	0.236	Naive.T
CD244	TissueCD45	Human	NK	4.43879e-21	0.290508	0.221	0.068	1.39906e-16	27	0.153	Naive.T
NCAM1	TissueCD45	Human	NK	3.11205e-19	0.319121	0.2	0.061	9.80888e-15	27	0.139	Naive.T
NCAM1	TissueCD45	Human	NKT	3.11205e-19	0.319121	0.2	0.061	9.80888e-15	27	0.139	Naive.T
PTPRC	TissueCD45	Human	ILC	2.41694e-09	0.325227	0.887	0.782	7.61797e-05	27	0.105	Naive.T
PTPRC	TissueCD45	Human	Basophils	2.41694e-09	0.325227	0.887	0.782	7.61797e-05	27	0.105	Naive.T
PTPRC	TissueCD45	Human	B	2.41694e-09	0.325227	0.887	0.782	7.61797e-05	27	0.105	Naive.T
PTPRC	TissueCD45	Human	Eosinophils	2.41694e-09	0.325227	0.887	0.782	7.61797e-05	27	0.105	Naive.T
PTPRC	TissueCD45	Human	NKT	2.41694e-09	0.325227	0.887	0.782	7.61797e-05	27	0.105	Naive.T
PTPRC	TissueCD45	Human	CD8.T	2.41694e-09	0.325227	0.887	0.782	7.61797e-05	27	0.105	Naive.T
PTPRC	TissueCD45	Human	Neutrophils	2.41694e-09	0.325227	0.887	0.782	7.61797e-05	27	0.105	Naive.T
PTPRC	TissueCD45	Human	MDDC	2.41694e-09	0.325227	0.887	0.782	7.61797e-05	27	0.105	Naive.T
PTPRC	TissueCD45	Human	cDC	2.41694e-09	0.325227	0.887	0.782	7.61797e-05	27	0.105	Naive.T
PTPRC	TissueCD45	Human	Mac	2.41694e-09	0.325227	0.887	0.782	7.61797e-05	27	0.105	Naive.T
PTPRC	TissueCD45	Human	CD4.T	2.41694e-09	0.325227	0.887	0.782	7.61797e-05	27	0.105	Naive.T
PTPRC	TissueCD45	Human	pDC	2.41694e-09	0.325227	0.887	0.782	7.61797e-05	27	0.105	Naive.T
PTPRC	TissueCD45	Human	MDSC	2.41694e-09	0.325227	0.887	0.782	7.61797e-05	27	0.105	Naive.T
PTPRC	TissueCD45	Human	Mono	2.41694e-09	0.325227	0.887	0.782	7.61797e-05	27	0.105	Naive.T
PTPRC	TissueCD45	Human	NK	2.41694e-09	0.325227	0.887	0.782	7.61797e-05	27	0.105	Naive.T
PTPRC	TissueCD45	Human	gd.T	2.41694e-09	0.325227	0.887	0.782	7.61797e-05	27	0.105	Naive.T
PTPRC	TissueCD45	Human	Mast	2.41694e-09	0.325227	0.887	0.782	7.61797e-05	27	0.105	Naive.T
CD3D	TissueCD45	Human	CD8.T	0.00476173	0.296347	0.471	0.433	1	27	0.038	Naive.T
CD3D	TissueCD45	Human	NKT	0.00476173	0.296347	0.471	0.433	1	27	0.038	Naive.T
CD3D	TissueCD45	Human	CD4.T	0.00476173	0.296347	0.471	0.433	1	27	0.038	Naive.T
CD79A	TissueCD45	Human	B	1.23837e-57	0.578782	0.418	0.074	3.90322e-53	28	0.344	B
CD79B	TissueCD45	Human	B	7.55761e-30	0.29629	0.405	0.109	2.38208e-25	28	0.296	B
SLC4A1	TissueCD45	Human	RBC	0	3.32135	0.746	0.002	0	29	0.744	RBC
CD79B	TissueCD45	Human	B	1.30123e-21	0.270043	0.422	0.109	4.10136e-17	30	0.313	B
CD79A	TissueCD45	Human	B	1.00185e-29	0.373556	0.382	0.075	3.15773e-25	30	0.307	B
