# Supplementary material for: Documenting the immune response in patients with COVID-19-induced acute respiratory distress syndrome
Source: Front Cell Dev Biol. 2023 Jun 9;11:1207960. doi: 10.3389/fcell.2023.1207960 (PMC10288867; doi:10.3389/fcell.2023.1207960)
Supplement: Supplementary file 4 [file Table1.XLSX]

## Sheet: Sheet1
Supplementary Table 1. Clinical information of the sample
Group	Age	Time interval to diagnosis of ARDS	FIO2 (%)	pH(T)(mmHg)	pCO2(T)(mmHg)	pO2(T)(mmHg)	pO2(A),T (mmHg)	sO2 (%)	tO2 (ml/dL)	tCO2 (mmol/L)	Lac (mmol/L)	PO2(A-a,T)e (mmHg)	PO2(a/A，T) (%)	pO2(a)/FO2(I) (mmol/L)	mOsm (mmol/L)
A2	66	72 hours after onset of disease	/	7.35	41.5	73.6	102.7	96	9.4	50.1	1.1	/	/	/	299.4
A3	81	50 hours after onset of disease	45	7.53	31.7	140	286.3	99.5	12.7	56.3	1	146.6	48.8	320	290.6
A4	68	96 hours after onset of disease	60	7.38	42.3	105	381.7	97.8	13.6	52.8	2.3	277.1	27.4	176	302.6
A5	60	56 hours after onset of disease	40	7.4	34.6	158	246.1	99.5	13.1	45.4	0.8	88.8	64	395	280.3
A6	64	96 hours after onset of disease	40	7.36	42.9	80	383.3	95.7	16.8	52.1	1.1	150	33.6	213	300.3
A7	87	120 hours after onset of disease	65	7.32	50.9	78.7	404.9	93	11.2	57.1	1.7	326.2	19.4	121	288.1
A8	71	48 hours after onset of disease	60	7.37	32.4	93	387.8	98	8.7	42	1.3	294.8	24	163	310.9
A9	82	41 hours after onset of disease	43	7.47	24.9	48.8	278.3	89.2	18.9	16	2.8	229.4	17.6	120	/
H1	40	Control	33	7.32	42.7	163	183.4	100	13.2	46	0.4	20.1	89	472	272.5
H2	28	Control	33	7.36	37.8	166	188.9	99.9	6.9	47.8	0.7	22.9	87.9	504	280
H3	27	Control	21	7.41	38.6	107	103.1	99.3	22.2	58.8	1	/	104.1	511	291
H4	27	Control	33	7.43	45.3	197	182.9	100	22.1	58.5	2.1	/	107.7	605	292
H5	26	Control	35	7.4	43.6	161	198.3	100	15.2	55.8	0.7	37.5	81.1	460	280.5
